# Supplementary material for: Impact of NICE guidance on tamoxifen prescribing in England 2011–2017: an interrupted time series analysis
Source: Br J Cancer. 2018 Apr 23;118(9):1268–75. doi: 10.1038/s41416-018-0065-2 (PMC5943266; doi:10.1038/s41416-018-0065-2)
Supplement: Supplementary file 2 — Appendix 4(XLSX 97 kb) [file 41416_2018_65_MOESM2_ESM.xlsx]

## Sheet: calculations
increase in rate	0.33	(from ITSA results, Appendix 5)
						Coverage
	Tamoxifen	Raloxifene	Total	Ideal estimate (10% uptake)	Ideal estimate (8% uptake)
Total uptake (patients)	6436.87	2012.49	8449.36	50000	40000	0.168987
cancers prevented (22 NTT)	292.585	91.4768	384.062	2272.73	1818.18

## Sheet: tamoxifen - all practices
month	adq	female_total	adq_perthou	ADQ_Ratio	Approximate increase in population receiving tamoxifen each month @0.330 items/1000 population
2010-10-01	1.77853e+06	13003354	136.775	0.948729
2010-11-01	1.73567e+06	13003354	133.478	0.925864
2010-12-01	1.7298e+06	13003354	133.027	0.922735
2011-01-01	1751919	13034237	134.409	0.93232
2011-02-01	1.74274e+06	13034237	133.705	0.927435
2011-03-01	1.91561e+06	13034237	146.968	1.01943
2011-04-01	1.72429e+06	13070482	131.923	0.915073
2011-05-01	1.84574e+06	13070482	141.214	0.979524
2011-06-01	1.87188e+06	13070482	143.215	0.993399
2011-07-01	1.84098e+06	13118344	140.336	0.973434
2011-08-01	1.85695e+06	13118344	141.553	0.981876
2011-09-01	1.90227e+06	13118344	145.008	1.00584
2011-10-01	1797060	13165916	136.493	0.946778
2011-11-01	1.85401e+06	13165916	140.819	0.976781
2011-12-01	1.94974e+06	13165916	148.09	1.02722
2012-01-01	1789384	13204618	135.512	0.93997
2012-02-01	1763094	13204600	133.521	0.926161
2012-03-01	1908508	13204600	144.534	1.00255
2012-04-01	1.75939e+06	13239767	132.887	0.921762
2012-05-01	1.94147e+06	13238687	146.651	1.01724
2012-06-01	1.78728e+06	13239134	135	0.936419
2012-07-01	1.86177e+06	13282998	140.162	0.972223
2012-08-01	1.89941e+06	13282998	142.996	0.991879
2012-09-01	1.78272e+06	13282994	134.211	0.930945
2012-10-01	1.88748e+06	13323921	141.661	0.982624
2012-11-01	1871509	13323920	140.462	0.974308
2012-12-01	1858554	13323716	139.492	0.967579
2013-01-01	1.87742e+06	13349731	140.633	0.975495
2013-02-01	1.70343e+06	13349105	127.606	0.885133
2013-03-01	1844212	13349040	138.153	0.958291
2013-04-01	1864389	13364407	139.504	0.967661
2013-05-01	1926621	13363886	144.166	1
2013-06-01	1.81791e+06	13362988	136.04	0.943636	146.993
2013-07-01	1964984	13385790	146.796	1.01824	147.244
2013-08-01	1.91106e+06	13385596	142.77	0.990316	147.242
2013-09-01	1.86607e+06	13384992	139.415	0.967045	147.235
2013-10-01	1972914	13427289	146.933	1.01919	147.7
2013-11-01	1916578	13427344	142.737	0.990086	147.701
2013-12-01	1.99163e+06	13427274	148.327	1.02886	147.7
2014-01-01	1.97318e+06	13457937	146.619	1.01701	148.037
2014-02-01	1.78488e+06	13457413	132.632	0.919994	148.032
2014-03-01	1.94416e+06	13457413	144.467	1.00209	148.032
2014-04-01	1.933e+06	13448479	143.733	0.996998	147.933
2014-05-01	2039193	13446994	151.647	1.05189	147.917
2014-06-01	1924636	13446774	143.13	0.992812	147.915
2014-07-01	2117410	13487516	156.99	1.08895	148.363
2014-08-01	1935487	13487516	143.502	0.995393	148.363
2014-09-01	2023496	13487479	150.028	1.04066	148.362
2014-10-01	2109926	13542983	155.795	1.08066	148.973
2014-11-01	1926632	13541741	142.274	0.986872	148.959
2014-12-01	2170857	13541223	160.315	1.11201	148.953
2015-01-01	2066713	13583863	152.145	1.05534	149.422
2015-02-01	1880905	13584451	138.46	0.96042	149.429
2015-03-01	2.09975e+06	13581921	154.599	1.07237	149.401
2015-04-01	2.03594e+06	13621963	149.46	1.03672	149.842
2015-05-01	2033787	13616568	149.361	1.03603	149.782
2015-06-01	2086641	13614899	153.262	1.06309	149.764
2015-07-01	2218561	13670162	162.292	1.12573	150.372
2015-08-01	1982435	13668161	145.04	1.00606	150.35
2015-09-01	2.11612e+06	13665688	154.849	1.0741	150.323
2015-10-01	2145416	13724525	156.32	1.0843	150.97
2015-11-01	2047905	13722810	149.234	1.03515	150.951
2015-12-01	2298059	13719201	167.507	1.1619	150.911
2016-01-01	2.04585e+06	13773375	148.537	1.03032	151.507
2016-02-01	2039001	13770182	148.074	1.0271	151.472
2016-03-01	2.13515e+06	13771268	155.044	1.07545	151.484
2016-04-01	2169176	13808063	157.095	1.08968	151.889
2016-05-01	2.11461e+06	13808242	153.141	1.06225	151.891
2016-06-01	2.18233e+06	13807733	158.051	1.09631	151.885
2016-07-01	2.18284e+06	13855146	157.547	1.09282	152.407
2016-08-01	2150466	13853281	155.232	1.07675	152.386
2016-09-01	2184126	13851548	157.681	1.09374	152.367
2016-10-01	2.12912e+06	13838678	153.853	1.06719	152.225
2016-11-01	2192296	13829892	158.519	1.09955	152.129
2016-12-01	2.27543e+06	13823488	164.606	1.14178	152.058
2017-01-01	2116092	13940650	151.793	1.0529
2017-02-01	1989965	13939594	142.756	0.99022
2017-03-01	2.25852e+06	13938859	162.03	1.12391
2017-04-01	2.04304e+06	13983791	146.1	1.01342
2017-05-01	2.21156e+06	14001151	157.955	1.09565
2017-06-01	2221121	14021858	158.404	1.09876
2017-07-01	2212255	14035796	157.615	1.09329
2017-08-01	2164097	14050778	154.02	1.06835
2017-09-01	2.13592e+06	14066431	151.845	1.05326
2017-10-01	2.17181e+06	14080068	154.247	1.06993

## Sheet: tamoxifen - Greater Manchester
manc_flag	month	adq	female_total	adq_perthou	ADQ_Ratio	Rolling Average ADQ/day	Average ADQ/month prior to recruitment start
0	2010-12-01	1.6617e+06	12433668	133.645	0.925307
1	2010-12-01	68097	569686	119.534	0.864147
0	2011-01-01	1.68061e+06	12462282	134.856	0.933686
1	2011-01-01	71310.5	571955	124.679	0.901336
0	2011-02-01	1672926	12462282	134.239	0.929418
1	2011-02-01	69813.5	571955	122.061	0.882414
0	2011-03-01	1.8366e+06	12462282	147.373	1.02035
1	2011-03-01	79011	571955	138.142	0.998667
0	2011-04-01	1.65442e+06	12498445	132.37	0.916476			expected increase in ADQ/month due to uptake during study (136 women)
1	2011-04-01	69875	572037	122.151	0.883065		71621.4	4080	0.0569662
0	2011-05-01	1771121	12498445	141.707	0.981125	57096.5
1	2011-05-01	74617.5	572037	130.442	0.943	2404.03		observed increase in ADQs per day between recruitment start and guideline change
0	2011-06-01	1.79363e+06	12498445	143.508	0.993592	57829.5		238.95
1	2011-06-01	78257	572037	136.804	0.988995	2460.47
0	2011-07-01	1.76305e+06	12544777	140.541	0.973049	58287.5
1	2011-07-01	77926	573567	135.862	0.982185	2497.22
0	2011-08-01	1.78049e+06	12544777	141.93	0.982669	58885
1	2011-08-01	76461	573567	133.308	0.96372	2534.15
0	2011-09-01	1.82342e+06	12544777	145.353	1.00636	58811.8
1	2011-09-01	78852	573567	137.477	0.993856	2533.27
0	2011-10-01	1723245	12591327	136.86	0.947562	59194.2
1	2011-10-01	73815	574589	128.466	0.928715	2555.16
0	2011-11-01	1.77809e+06	12591327	141.216	0.977721	59232.9
1	2011-11-01	75916	574589	132.122	0.955149	2562.37
0	2011-12-01	1868083	12591327	148.363	1.0272	59646.5
1	2011-12-01	81658.6	574589	142.117	1.0274	2581.27
0	2012-01-01	1714362	12628786	135.75	0.939881	59376
1	2012-01-01	75022	575832	130.285	0.941863	2565.14
0	2012-02-01	1.68886e+06	12628768	133.731	0.925902	58867
1	2012-02-01	74232.5	575832	128.913	0.931951	2552.76
0	2012-03-01	1.83061e+06	12628768	144.956	1.00362	58907
1	2012-03-01	77893.5	575832	135.271	0.977914	2547.43
0	2012-04-01	1684314	12662292	133.018	0.920964	58690.7
1	2012-04-01	75078.5	577475	130.012	0.939891	2554.45
0	2012-05-01	1.86026e+06	12661212	146.926	1.01726	59147.2
1	2012-05-01	81213	577475	140.635	1.01669	2583.88
0	2012-06-01	1.71033e+06	12661659	135.08	0.935238	58270.8
1	2012-06-01	76950	577475	133.253	0.96332	2557.72
0	2012-07-01	1.78178e+06	12701680	140.279	0.971238	58645.4
1	2012-07-01	79984.5	581318	137.592	0.994688	2585.29
0	2012-08-01	1.82077e+06	12701680	143.349	0.99249	59378.2
1	2012-08-01	78638.5	581318	135.276	0.97795	2609.77
0	2012-09-01	1.70586e+06	12701676	134.302	0.929852	58685.1
1	2012-09-01	76863	581318	132.222	0.955869	2604.04
0	2012-10-01	1.80364e+06	12741359	141.558	0.980089	59348
1	2012-10-01	83846	582562	143.926	1.04048	2652.75
0	2012-11-01	1.79372e+06	12741358	140.78	0.974702	58978.4
1	2012-11-01	77784.5	582562	133.521	0.965264	2633.7
0	2012-12-01	1777022	12741154	139.471	0.965642	59348.9
1	2012-12-01	81532	582562	139.954	1.01177	2659.16
0	2013-01-01	1.79734e+06	12766509	140.785	0.97474	59435.3
1	2013-01-01	80083.5	583222	137.312	0.992668	2659.71
0	2013-02-01	1.63119e+06	12766509	127.771	0.884633	58382
1	2013-02-01	72243	582596	124.002	0.896444	2624.18
0	2013-03-01	1.76421e+06	12766444	138.191	0.95678	58706.2
1	2013-03-01	80003.5	582596	137.322	0.992742	2641.62
0	2013-04-01	1783432	12779439	139.555	0.966221	58593.9
1	2013-04-01	80957	584968	138.396	1.0005	2625.57
0	2013-05-01	1.8457e+06	12778918	144.434	1	58882.7
1	2013-05-01	80916.5	584968	138.326	1	2642.97
0	2013-06-01	1.74048e+06	12778020	136.209	0.943055	58679.7
1	2013-06-01	77429	584968	132.365	0.9569	2620.18
0	2013-07-01	1884079	12800694	147.186	1.01905	59161.6
1	2013-07-01	80905	585096	138.276	0.999639	2624.74
0	2013-08-01	1.83272e+06	12800500	143.175	0.991288	60281.2
1	2013-08-01	78348	585096	133.906	0.968046	2658.66
0	2013-09-01	1.78545e+06	12799896	139.49	0.96577	60399.2
1	2013-09-01	80620	585096	137.789	0.996118	2662.09
0	2013-10-01	1.88805e+06	12841219	147.03	1.01798	60980.4
1	2013-10-01	84866.5	586070	144.806	1.04684	2683.81
0	2013-11-01	1837436	12841274	143.088	0.990686	60934.5
1	2013-11-01	79142	586070	135.038	0.976231	2673.95
0	2013-12-01	1.90746e+06	12841204	148.542	1.02844	61862.1
1	2013-12-01	84174	586070	143.624	1.0383	2711.42
0	2014-01-01	1.89182e+06	12870939	146.984	1.01766	61905.2
1	2014-01-01	81361	586998	138.605	1.00202	2713.95
0	2014-02-01	1.70841e+06	12870415	132.739	0.919032	61214.6
1	2014-02-01	76477	586998	130.285	0.941866	2703.56
0	2014-03-01	1.8648e+06	12870415	144.891	1.00317	61655.4
1	2014-03-01	79354	586998	135.186	0.977298	2696.53
0	2014-04-01	1852359	12860507	144.035	0.997238	61457.1
1	2014-04-01	80636.5	587972	137.143	0.991448	2673.03
0	2014-05-01	1955736	12859725	152.082	1.05296	62114.3
1	2014-05-01	83457	587269	142.11	1.02736	2697
0	2014-06-01	1847163	12859505	143.642	0.994519	61779.4
1	2014-06-01	77473	587269	131.921	0.953692	2659.77
0	2014-07-01	2030594	12897873	157.436	1.09003	62550.3
1	2014-07-01	86816	589643	147.235	1.0644	2690.07
0	2014-08-01	1858386	12897873	144.085	0.997585	63383.6
1	2014-08-01	77101	589643	130.759	0.945292	2693.54
0	2014-09-01	1941628	12897873	150.539	1.04227	63810.4
1	2014-09-01	81868	589606	138.852	1.0038	2707.51
0	2014-10-01	2021905	12951890	156.109	1.08084	64752.3
1	2014-10-01	88021	591093	148.912	1.07653	2748.53
0	2014-11-01	1850834	12950648	142.914	0.989482	64169.5
1	2014-11-01	75798	591093	128.234	0.927037	2705.98
0	2014-12-01	2.08365e+06	12950533	160.893	1.11396	65483.3
1	2014-12-01	87205.5	590690	147.633	1.06728	2760.05
0	2015-01-01	1983319	12991611	152.662	1.05697	65220.7
1	2015-01-01	83394	592252	140.808	1.01794	2741.04
0	2015-02-01	1804488	12992199	138.89	0.961619	64921.3
1	2015-02-01	76417	592252	129.028	0.932778	2737.24
0	2015-03-01	2015868	12989669	155.19	1.07447	65333.7
1	2015-03-01	83882.5	592252	141.633	1.02391	2748.43
0	2015-04-01	1.95451e+06	13028551	150.017	1.03866	64959.3
1	2015-04-01	81432	593412	137.227	0.992051	2711.83
0	2015-05-01	1950742	13023156	149.79	1.03709	65514.3
1	2015-05-01	83045	593412	139.945	1.0117	2752.09
0	2015-06-01	2.00467e+06	13021487	153.951	1.0659	65075.5
1	2015-06-01	81969.5	593412	138.133	0.998599	2723
0	2015-07-01	2128448	13075479	162.782	1.12703	65881.8
1	2015-07-01	90113	594683	151.531	1.09546	2760.33
0	2015-08-01	1904511	13073478	145.677	1.00861	66437.5
1	2015-08-01	77924	594683	131.035	0.947285	2768.7
0	2015-09-01	2029824	13071005	155.292	1.07518	66515
1	2015-09-01	86300.5	594683	145.12	1.04911	2782.13
0	2015-10-01	2.06085e+06	13127966	156.982	1.08688	67105.8
1	2015-10-01	84567.5	596559	141.759	1.02481	2799.55
0	2015-11-01	1.96728e+06	13126251	149.874	1.03766	67197.7
1	2015-11-01	80626.5	596559	135.153	0.977056	2786.12
0	2015-12-01	2207745	13122642	168.239	1.16482	68325.9
1	2015-12-01	90314	596559	151.392	1.09445	2832.47
0	2016-01-01	1.96348e+06	13175465	149.025	1.03179	67409.4
1	2016-01-01	82373	597910	137.768	0.995965	2789.47
0	2016-02-01	1961144	13173051	148.875	1.03075	67724
1	2016-02-01	77857	597131	130.385	0.942591	2789.1
0	2016-03-01	2050169	13174137	155.621	1.07746	67837
1	2016-03-01	84978.5	597131	142.311	1.02881	2781.76
0	2016-04-01	2.08538e+06	13208858	157.878	1.09308	67973.3
1	2016-04-01	83793.5	599205	139.841	1.01095	2777.46
0	2016-05-01	2.03189e+06	13209037	153.826	1.06503	68332.3
1	2016-05-01	82715	599205	138.041	0.997939	2789.06
0	2016-06-01	2.09744e+06	13208528	158.795	1.09943	67719.5
1	2016-06-01	84883	599205	141.659	1.0241	2758.89
0	2016-07-01	2.09922e+06	13253899	158.385	1.09659	68473.6
1	2016-07-01	83622	601247	139.081	1.00546	2765.83
0	2016-08-01	2.06977e+06	13252034	156.185	1.08136	69077.1
1	2016-08-01	80695.5	601247	134.214	0.970267	2781.6
0	2016-09-01	2097083	13250301	158.267	1.09578	69337.7
1	2016-09-01	87043	601247	144.771	1.04659	2793.07
0	2016-10-01	2.04944e+06	13238017	154.815	1.07188	69138
1	2016-10-01	79675	600661	132.646	0.958932	2770.19
0	2016-11-01	2.10938e+06	13229231	159.449	1.10396	69568.5
1	2016-11-01	82914.5	600661	138.039	0.997921	2771.29
0	2016-12-01	2.1866e+06	13222827	165.366	1.14492	70063.9
1	2016-12-01	88833	600661	147.892	1.06915	2793.24
0	2017-01-01	2035918	13337282	152.649	1.05688
1	2017-01-01	80174	603368	132.877	0.960608
0	2017-02-01	1914791	13336226	143.578	0.994078
1	2017-02-01	75174	603368	124.591	0.900701
0	2017-03-01	2.17288e+06	13335491	162.94	1.12813
1	2017-03-01	85633	603368	141.925	1.02602
0	2017-04-01	1.96932e+06	13378919	147.195	1.01912
1	2017-04-01	73721	604872	121.879	0.881095
0	2017-05-01	2.12465e+06	13396040	158.603	1.0981
1	2017-05-01	86907	605111	143.622	1.03828
0	2017-06-01	2.13861e+06	13416095	159.407	1.10367
1	2017-06-01	82507.5	605763	136.204	0.984659
0	2017-07-01	2129196	13429559	158.545	1.09771
1	2017-07-01	83059	606237	137.007	0.990465
0	2017-08-01	2.08175e+06	13444501	154.84	1.07205
1	2017-08-01	82345.5	606277	135.822	0.981892
0	2017-09-01	2058164	13460011	152.91	1.05868
1	2017-09-01	77752.5	606420	128.216	0.926906
0	2017-10-01	2089372	13472473	155.085	1.07374
1	2017-10-01	82441.5	607595	135.685	0.980904
0	2017-09-01	2058164	13460011	152.91	1.05868
1	2017-09-01	77752.5	606420	128.216	0.926906
0	2017-10-01	2089372	13472473	155.085	1.07374
1	2017-10-01	82441.5	607595	135.685	0.980904

## Sheet: raloxifene - all practices
manc_flag	month	adq	female_total	adq_perthou	ADQ_Ratio	Approximate increase in population receiving raloxifene each month @0.111 or 0.157 items/1000 population	0.111	0.15653	(from ITSA results, Appendix 5)
0	2011-05-01	321221	11169271	28.7594	1.31649
1	2011-05-01	20796	502959	41.3473	1.3444		1892.67	119.823
0	2011-06-01	317147	11169271	28.3946	1.29979
1	2011-06-01	19348	502959	38.4683	1.25079
0	2011-07-01	308070	11238602	27.4118	1.2548
1	2011-07-01	19442	505297	38.4764	1.25105
0	2011-08-01	303994	11238602	27.0491	1.2382
1	2011-08-01	20135	505297	39.8479	1.29564
0	2011-09-01	310412	11238602	27.6202	1.26434
1	2011-09-01	20038	505297	39.6559	1.2894
0	2011-10-01	284658	11304330	25.1813	1.1527
1	2011-10-01	17250	507689	33.9775	1.10477
0	2011-11-01	298221	11304330	26.3811	1.20762
1	2011-11-01	18601	507689	36.6386	1.19129
0	2011-12-01	310748	11304330	27.4893	1.25835
1	2011-12-01	19883	507689	39.1637	1.2734
0	2012-01-01	286470	11358475	25.2208	1.15451
1	2012-01-01	17539	509837	34.4012	1.11855
0	2012-02-01	271777	11358468	23.9273	1.09529
1	2012-02-01	17223	509837	33.7814	1.09839
0	2012-03-01	296342	11358468	26.09	1.19429
1	2012-03-01	17531	509837	34.3855	1.11804
0	2012-04-01	271194	11407130	23.7741	1.08828
1	2012-04-01	16771	512165	32.7453	1.06471
0	2012-05-01	293968	11406528	25.7719	1.17974
1	2012-05-01	18720	512165	36.5507	1.18844
0	2012-06-01	261725	11406753	22.9447	1.05032
1	2012-06-01	16429	512165	32.0776	1.04299
0	2012-07-01	267045	11467590	23.2869	1.06598
1	2012-07-01	18113	516900	35.0416	1.13937
0	2012-08-01	277457	11467590	24.1949	1.10755
1	2012-08-01	17797	516900	34.4303	1.11949
0	2012-09-01	256728	11467590	22.3873	1.0248
1	2012-09-01	15005	516900	29.0288	0.943865
0	2012-10-01	269695	11523743	23.4034	1.07132
1	2012-10-01	16185	519200	31.173	1.01358
0	2012-11-01	267627	11523742	23.224	1.0631
1	2012-11-01	17115	519200	32.9642	1.07182
0	2012-12-01	258854	11523629	22.4629	1.02826
1	2012-12-01	17267	519200	33.2569	1.08134
0	2013-01-01	260271	11562842	22.5093	1.03038
1	2013-01-01	15975	520885	30.669	0.997194
0	2013-02-01	228487	11562842	19.7605	0.904555
1	2013-02-01	14805	520275	28.4561	0.925243
0	2013-03-01	248020	11562804	21.4498	0.981887
1	2013-03-01	16545	520275	31.8005	1.03399
0	2013-04-01	259277	11594772	22.3615	1.02362
1	2013-04-01	16325	523130	31.2064	1.01467
0	2013-05-01	253283	11594286	21.8455	1
1	2013-05-01	16089	523130	30.7553	1
0	2013-06-01	235616	11593374	20.3233	0.930321	42.8955
1	2013-06-01	15211	523130	29.0769	0.945429	2.72952
0	2013-07-01	257290	11637197	22.1093	1.01207	43.0576
1	2013-07-01	15279	524041	29.1561	0.948004	2.73427
0	2013-08-01	244604	11637043	21.0194	0.962186	43.0571
1	2013-08-01	16336	524041	31.1731	1.01359	2.73427
0	2013-09-01	228532	11636688	19.6389	0.898992	43.0557
1	2013-09-01	14932	524041	28.494	0.926474	2.73427
0	2013-10-01	245972	11691353	21.0388	0.963072	43.258
1	2013-10-01	15875	525736	30.1958	0.981808	2.74312
0	2013-11-01	235957	11691411	20.1821	0.923855	43.2582
1	2013-11-01	15098	525736	28.7178	0.933754	2.74312
0	2013-12-01	241836	11691339	20.6851	0.946879	43.258
1	2013-12-01	14445	525736	27.4758	0.893368	2.74312
0	2014-01-01	241434	11731400	20.5802	0.942077	43.4062
1	2014-01-01	15356	527421	29.1153	0.946676	2.75191
0	2014-02-01	213404	11731021	18.1914	0.832731	43.4048
1	2014-02-01	12205	527421	23.1409	0.752421	2.75191
0	2014-03-01	226103	11731021	19.2739	0.882284	43.4048
1	2014-03-01	13936	527421	26.4229	0.859135	2.75191
0	2014-04-01	221853	11748567	18.8834	0.864407	43.4697
1	2014-04-01	12998	528937	24.5738	0.799012	2.75982
0	2014-05-01	232312	11747843	19.7749	0.905214	43.467
1	2014-05-01	13754	528371	26.031	0.84639	2.75686
0	2014-06-01	220614	11747747	18.7793	0.85964	43.4667
1	2014-06-01	13426	528371	25.4102	0.826206	2.75686
0	2014-07-01	231051	11803063	19.5755	0.896089	43.6713
1	2014-07-01	13474	531393	25.356	0.824444	2.77263
0	2014-08-01	215030	11803063	18.2182	0.833954	43.6713
1	2014-08-01	12535	531393	23.5889	0.766989	2.77263
0	2014-09-01	222061	11803063	18.8138	0.861223	43.6713
1	2014-09-01	13755	531367	25.8861	0.841679	2.7725
0	2014-10-01	223404	11860610	18.8358	0.862228	43.8843
1	2014-10-01	13664	533134	25.6296	0.83334	2.78172
0	2014-11-01	207235	11859519	17.4741	0.799897	43.8802
1	2014-11-01	12228	533134	22.9361	0.745761	2.78172
0	2014-12-01	231090	11859234	19.4861	0.891995	43.8792
1	2014-12-01	13104	532794	24.5949	0.799696	2.77994
0	2015-01-01	208214	11893813	17.5061	0.801358	44.0071
1	2015-01-01	13200	534299	24.7053	0.803286	2.78779
0	2015-02-01	196365	11894400	16.509	0.755718	44.0093
1	2015-02-01	10479	534299	19.6126	0.637699	2.78779
0	2015-03-01	207058	11892038	17.4115	0.797028	44.0005
1	2015-03-01	12145	534299	22.7307	0.739084	2.78779
0	2015-04-01	205384	11916078	17.2359	0.78899	44.0895
1	2015-04-01	11660	534926	21.7974	0.708738	2.79107
0	2015-05-01	202282	11910917	16.9829	0.77741	44.0704
1	2015-05-01	12922	534926	24.1566	0.785446	2.79107
0	2015-06-01	204364	11909280	17.1601	0.785519	44.0643
1	2015-06-01	11214	534926	20.9636	0.681628	2.79107
0	2015-07-01	211535	11964854	17.6797	0.809306	44.27
1	2015-07-01	12379	536479	23.0745	0.750263	2.79917
0	2015-08-01	187454	11962939	15.6696	0.71729	44.2629
1	2015-08-01	11654	536479	21.7231	0.706322	2.79917
0	2015-09-01	197123	11960868	16.4807	0.754419	44.2552
1	2015-09-01	10927	536479	20.368	0.66226	2.79917
0	2015-10-01	194608	12014554	16.1977	0.741466	44.4538
1	2015-10-01	10962	538324	20.3632	0.662105	2.8088
0	2015-11-01	190233	12013187	15.8353	0.724879	44.4488
1	2015-11-01	11233	538324	20.8666	0.678473	2.8088
0	2015-12-01	200285	12009920	16.6766	0.76339	44.4367
1	2015-12-01	12124	538324	22.5218	0.732289	2.8088
0	2016-01-01	185554	12057108	15.3896	0.704474	44.6113
1	2016-01-01	10108	539813	18.725	0.608839	2.81656
0	2016-02-01	174801	12054863	14.5005	0.663773	44.603
1	2016-02-01	10751	539068	19.9437	0.648464	2.81268
0	2016-03-01	179284	12055984	14.871	0.680733	44.6071
1	2016-03-01	11018	539068	20.439	0.664569	2.81268
0	2016-04-01	189121	12088598	15.6446	0.716146	44.7278
1	2016-04-01	10543	541130	19.4833	0.633495	2.82344
0	2016-05-01	178675	12088724	14.7803	0.676583	44.7283
1	2016-05-01	10246	541130	18.9345	0.615649	2.82344
0	2016-06-01	182907	12088008	15.1313	0.69265	44.7256
1	2016-06-01	11277	541130	20.8397	0.677599	2.82344
0	2016-07-01	176197	12135137	14.5196	0.664648	44.9
1	2016-07-01	11705	543139	21.5507	0.700714	2.83392
0	2016-08-01	179872	12133369	14.8246	0.67861	44.8935
1	2016-08-01	10921	543139	20.1072	0.653781	2.83392
0	2016-09-01	176744	12131814	14.5686	0.666894	44.8877
1	2016-09-01	11676	543139	21.4973	0.698978	2.83392
0	2016-10-01	170554	12124079	14.0674	0.643948	44.8591
1	2016-10-01	10913	542819	20.1043	0.653687	2.83225
0	2016-11-01	177593	12115938	14.6578	0.670976	44.829
1	2016-11-01	12032	542819	22.1658	0.720715	2.83225
0	2016-12-01	174996	12110338	14.4501	0.66147	44.8083
1	2016-12-01	11377	542819	20.9591	0.68148	2.83225
0	2017-01-01	163707	12214411	13.4028	0.613526
1	2017-01-01	10948	545299	20.0771	0.652801
0	2017-02-01	150596	12213609	12.3302	0.564426
1	2017-02-01	10078	545299	18.4816	0.600925
0	2017-03-01	175184	12212949	14.3441	0.656617
1	2017-03-01	12460	545299	22.8498	0.742957
0	2017-04-01	152605	12243704	12.464	0.57055
1	2017-04-01	10500	546341	19.2188	0.624894
0	2017-05-01	165617	12265313	13.5029	0.618108
1	2017-05-01	11998	546713	21.9457	0.713559
0	2017-06-01	163371	12286734	13.2965	0.608662
1	2017-06-01	12215	547359	22.3162	0.725608
0	2017-07-01	160650	12301591	13.0593	0.597802
1	2017-07-01	11032	547915	20.1345	0.654669
0	2017-08-01	160440	12318967	13.0238	0.596179
1	2017-08-01	11142	547984	20.3327	0.661113
0	2017-09-01	154871	12334799	12.5556	0.574746
1	2017-09-01	10486	548371	19.1221	0.62175
0	2017-10-01	156956	12347798	12.7113	0.581871
1	2017-10-01	10892	549267	19.8301	0.64477
