# Supplementary material for: Impact of NICE guidance on tamoxifen prescribing in England 2011–2017: an interrupted time series analysis
Source: Br J Cancer. 2018 Apr 23;118(9):1268–75. doi: 10.1038/s41416-018-0065-2 (PMC5943266; doi:10.1038/s41416-018-0065-2)
Supplement: Supplementary file 3 — Appendix 5(XLSX 13 kb) [file 41416_2018_65_MOESM3_ESM.xlsx]

## Sheet: All
adq_perthou	Coef.	Std. Err.	t	P>t	[95% Conf.	Interval]
_Imonth2_2	-7.54638	2.11192	-3.57	0.001	-11.7708	-3.32192
_Imonth2_3	3.8444	2.29028	1.68	0.098	-0.736836	8.42564
_Imonth2_4	-1.25294	1.97123	-0.64	0.527	-5.19599	2.69011
_Imonth2_5	3.7732	2.23105	1.69	0.096	-0.689564	8.23597
_Imonth2_6	0.324594	2.3058	0.14	0.889	-4.28769	4.93688
_Imonth2_7	5.93708	2.34911	2.53	0.014	1.23815	10.636
_Imonth2_8	0.139933	2.30058	0.06	0.952	-4.4619	4.74177
_Imonth2_9	1.53124	2.34826	0.65	0.517	-3.16597	6.22846
_Imonth2_10	2.5001	2.12018	1.18	0.243	-1.74088	6.74108
_Imonth2_11	-0.661473	1.9291	-0.34	0.733	-4.52025	3.19731
_Imonth2_12	6.76972	2.94443	2.3	0.025	0.879977	12.6595
_t	0.0719974	0.0928801	0.78	0.441	-0.113791	0.257785
_x641	1.7868	1.86386	0.96	0.342	-1.94148	5.51508
_x_t641	0.329923	0.10168	3.24	0.002	0.126533	0.533314
_cons	136.5	2.20241	61.98	0	132.095	140.906

## Sheet: tamoxifen
adq_perthou	Coef.	Std. Err.	t	P>t	[95% Conf.	Interval]
_Imonth2_2	-8.69414	1.34588	-6.46	0	-11.3596	-6.0287
_Imonth2_3	1.74351	1.30605	1.33	0.184	-0.843054	4.33008
_Imonth2_4	-0.759276	1.36521	-0.56	0.579	-3.46299	1.94444
_Imonth2_5	2.43702	1.49152	1.63	0.105	-0.516849	5.39089
_Imonth2_6	-0.770628	1.50563	-0.51	0.61	-3.75245	2.21119
_Imonth2_7	4.96393	1.76134	2.82	0.006	1.4757	8.45216
_Imonth2_8	-2.1478	1.55786	-1.38	0.171	-5.23305	0.93746
_Imonth2_9	1.5622	1.52428	1.02	0.308	-1.45656	4.58096
_Imonth2_10	2.59067	2.015	1.29	0.201	-1.39993	6.58127
_Imonth2_11	-2.11715	1.42682	-1.48	0.141	-4.9429	0.708597
_Imonth2_12	8.04991	1.54961	5.19	0	4.98099	11.1188
_t	-0.10814	0.109912	-0.98	0.327	-0.325814	0.109534
_z	-8.8147	2.31424	-3.81	0	-13.3979	-4.23147
_z_t	0.288523	0.145988	1.98	0.05	-0.0005975	0.577645
_x641	3.74851	1.97603	1.9	0.06	-0.164923	7.66194
_x_t641	0.520381	0.118728	4.38	0	0.285246	0.755516
_z_x641	-3.60031	2.57831	-1.4	0.165	-8.70652	1.5059
_z_x_t641	-0.635735	0.159625	-3.98	0	-0.951865	-0.319606
_cons	140.736	1.99021	70.71	0	136.795	144.678

## Sheet: raloxifene
adq_perthou	Coef.	Std. Err.	t	P>t	[95% Conf.	Interval]
_Imonth2_2	-1.83894	0.542358	-3.39	0.001	-2.91305	-0.764832
_Imonth2_3	0.127086	0.470802	0.27	0.788	-0.805314	1.05949
_Imonth2_4	-0.328935	0.545655	-0.6	0.548	-1.40958	0.751705
_Imonth2_5	0.880755	0.503666	1.75	0.083	-0.116729	1.87824
_Imonth2_6	-0.162708	0.512941	-0.32	0.752	-1.17856	0.853145
_Imonth2_7	0.728281	0.476056	1.53	0.129	-0.214524	1.67109
_Imonth2_8	0.530916	0.566146	0.94	0.35	-0.590306	1.65214
_Imonth2_9	0.165644	0.656139	0.25	0.801	-1.1338	1.46509
_Imonth2_10	0.0616185	0.611956	0.1	0.92	-1.15033	1.27357
_Imonth2_11	0.469891	0.554252	0.85	0.398	-0.627776	1.56756
_Imonth2_12	1.32007	0.489864	2.69	0.008	0.349925	2.29022
_t	-0.286128	0.0221377	-12.92	0	-0.32997	-0.242285
_z	11.329	0.712943	15.89	0	9.91703	12.7409
_z_t	-0.110236	0.0452133	-2.44	0.016	-0.199778	-0.020693
_x641	0.336778	0.386883	0.87	0.386	-0.429424	1.10298
_x_t641	0.111341	0.023421	4.75	0	0.0649571	0.157725
_z_x641	-0.981182	0.839271	-1.17	0.245	-2.64331	0.680951
_z_x_t641	0.0451885	0.0504544	0.9	0.372	-0.0547338	0.145111
_cons	28.0442	0.516194	54.33	0	27.0219	29.0665
