# Supplementary material for: Impact of NICE guidance on tamoxifen prescribing in England 2011–2017: an interrupted time series analysis
Source: Br J Cancer. 2018 Apr 23;118(9):1268–75. doi: 10.1038/s41416-018-0065-2 (PMC5943266; doi:10.1038/s41416-018-0065-2)
Supplement: Supplementary file 4 — Appendix 6(XLSX 202 kb) [file 41416_2018_65_MOESM4_ESM.xlsx]

## Sheet: ratios percentile_data
Percentile	2011-03-01	2011-04-01	2011-05-01	2011-06-01	2011-07-01	2011-08-01	2011-09-01	2011-10-01	2011-11-01	2011-12-01	2012-01-01	2012-02-01	2012-03-01	2012-04-01	2012-05-01	2012-06-01	2012-07-01	2012-08-01	2012-09-01	2012-10-01	2012-11-01	2012-12-01	2013-01-01	2013-02-01	2013-03-01	2013-04-01	2013-05-01	2013-06-01	2013-07-01	2013-08-01	2013-09-01	2013-10-01	2013-11-01	2013-12-01	2014-01-01	2014-02-01	2014-03-01	2014-04-01	2014-05-01	2014-06-01	2014-07-01	2014-08-01	2014-09-01	2014-10-01	2014-11-01	2014-12-01	2015-01-01	2015-02-01	2015-03-01
0	0	0	0	0	0	0	0	0	0	0	0	0	0	0	0	0	0	0	0	0	0	0.294413	0.374779	0.541853	0.657028	0.752453	1	0.769585	0.662508	0.602878	0.531279	0.486392	0.408204	0.269711	0.322643	0	0	0	0	0	0	0	0	0	0	0	0	0	0
1	0	0	0	0	0	0	0	0	0	0.23119	0.246558	0.266823	0.318819	0.320301	0.353743	0.344784	0.372193	0.408612	0.43583	0.481197	0.494737	0.555124	0.600307	0.660832	0.730351	0.805197	1	0.806739	0.747279	0.688773	0.645927	0.599826	0.541575	0.520692	0.507084	0.461538	0.438805	0.425325	0.392697	0.407537	0.397953	0.383187	0.373854	0.36312	0.3548	0.359719	0.350635	0.338214	0.328644
2	0.232475	0.251148	0.281468	0.309328	0.321501	0.31624	0.325596	0.350786	0.380357	0.382999	0.394844	0.397291	0.425004	0.418235	0.440166	0.443963	0.465648	0.496644	0.524512	0.547491	0.558344	0.608621	0.661923	0.703532	0.764054	0.826386	1	0.826381	0.773532	0.728501	0.680312	0.644103	0.598803	0.576811	0.565049	0.537474	0.518506	0.494792	0.489316	0.479992	0.477871	0.479816	0.464833	0.46724	0.445299	0.458921	0.43232	0.428762	0.411714
3	0.349425	0.355831	0.369186	0.389262	0.393218	0.397321	0.420321	0.425554	0.441532	0.441174	0.449109	0.460255	0.475023	0.484288	0.498535	0.493788	0.526338	0.550027	0.569766	0.592247	0.610996	0.647946	0.698797	0.730014	0.788857	0.843456	1	0.842358	0.794292	0.760565	0.711542	0.673031	0.638063	0.621224	0.598989	0.576967	0.566698	0.551484	0.538181	0.523146	0.521174	0.516139	0.506023	0.509861	0.490642	0.499358	0.481639	0.476538	0.46712
4	0.403818	0.410304	0.425986	0.437398	0.439943	0.447763	0.456354	0.473252	0.476282	0.481101	0.493589	0.498548	0.515572	0.525417	0.539386	0.537287	0.559559	0.591668	0.604931	0.624776	0.644702	0.683275	0.722162	0.750378	0.805339	0.856116	1	0.854999	0.810262	0.779222	0.737471	0.702813	0.665172	0.650951	0.633117	0.609678	0.59705	0.582463	0.578445	0.557689	0.563029	0.554986	0.545944	0.54574	0.527367	0.530566	0.521101	0.511439	0.507271
5	0.446169	0.448305	0.454215	0.473489	0.47465	0.478702	0.492212	0.502684	0.508935	0.519699	0.524379	0.533648	0.544856	0.56039	0.570704	0.570187	0.592054	0.618929	0.634114	0.656838	0.667045	0.707708	0.742956	0.767622	0.817904	0.863478	1	0.864602	0.825396	0.797293	0.756234	0.723435	0.691096	0.676035	0.659826	0.63583	0.622091	0.61143	0.607026	0.594733	0.589518	0.582216	0.58263	0.577775	0.560211	0.564616	0.556306	0.545777	0.542029
6	0.47199	0.478002	0.484122	0.499194	0.505355	0.509357	0.520171	0.529545	0.541024	0.552418	0.558609	0.562868	0.573382	0.586305	0.597662	0.598325	0.617762	0.644678	0.65615	0.677817	0.686615	0.726596	0.758113	0.782786	0.830568	0.872631	1	0.874657	0.836388	0.812121	0.773482	0.739488	0.709108	0.700113	0.680129	0.66036	0.644234	0.6334	0.632896	0.620363	0.614133	0.606266	0.602833	0.603683	0.590051	0.589478	0.580216	0.571072	0.569431
7	0.493167	0.498603	0.506407	0.520034	0.530549	0.533173	0.545615	0.556265	0.568183	0.583337	0.581692	0.58995	0.595233	0.607951	0.620039	0.61792	0.639127	0.66165	0.671646	0.696457	0.705322	0.740161	0.772072	0.79588	0.839849	0.879255	1	0.882821	0.847598	0.826143	0.788936	0.757306	0.729039	0.71751	0.698684	0.679924	0.66553	0.652495	0.652467	0.641907	0.636924	0.626592	0.628945	0.628237	0.614807	0.61659	0.608837	0.599171	0.597034
8	0.513113	0.519085	0.526809	0.540613	0.555501	0.559779	0.572191	0.579783	0.59168	0.604205	0.603206	0.608754	0.615145	0.62548	0.640071	0.641092	0.658813	0.676363	0.685548	0.711448	0.724533	0.755213	0.784979	0.80524	0.850078	0.885614	1	0.888035	0.855882	0.835529	0.799437	0.77118	0.744374	0.735232	0.713914	0.6965	0.682226	0.671219	0.669303	0.658794	0.654649	0.649102	0.6498	0.652022	0.63582	0.635887	0.632073	0.624511	0.622266
9	0.535509	0.539372	0.542728	0.564641	0.572004	0.583812	0.594238	0.602831	0.611054	0.618511	0.622816	0.625556	0.634539	0.642138	0.658235	0.657546	0.673509	0.692773	0.702692	0.723633	0.736915	0.766848	0.797125	0.816609	0.858498	0.89084	1	0.893332	0.86366	0.84527	0.809829	0.785962	0.758247	0.749247	0.731981	0.712233	0.700504	0.689145	0.686259	0.674152	0.671721	0.670314	0.665961	0.668628	0.656777	0.658691	0.652311	0.640865	0.642186
10	0.554723	0.555509	0.564876	0.582112	0.589583	0.603938	0.611957	0.620162	0.627226	0.63908	0.64048	0.647142	0.653404	0.65957	0.672823	0.67318	0.688961	0.707009	0.71695	0.737498	0.750168	0.779402	0.80802	0.825619	0.865405	0.896318	1	0.89899	0.870695	0.852849	0.820767	0.802285	0.772223	0.760513	0.745628	0.726225	0.715651	0.701795	0.70036	0.687556	0.684935	0.684838	0.684034	0.685774	0.673243	0.678155	0.6695	0.661657	0.659883
11	0.574337	0.571212	0.583125	0.597559	0.607888	0.619259	0.627856	0.636187	0.642829	0.652887	0.655777	0.663103	0.669416	0.673414	0.684548	0.685764	0.70499	0.721637	0.727591	0.749831	0.759876	0.789978	0.818373	0.833292	0.871947	0.90099	1	0.903013	0.87772	0.861496	0.829842	0.813733	0.783711	0.773647	0.758718	0.740289	0.730054	0.715285	0.714348	0.703943	0.700489	0.700059	0.700035	0.699067	0.685739	0.694611	0.684399	0.679245	0.675982
12	0.591281	0.586614	0.601729	0.613418	0.627534	0.634515	0.642189	0.651463	0.657103	0.670592	0.670836	0.679545	0.685087	0.685254	0.695769	0.697924	0.720845	0.732834	0.739549	0.762814	0.770685	0.798784	0.82789	0.840427	0.878074	0.906134	1	0.907952	0.884154	0.86862	0.839094	0.82285	0.794402	0.783927	0.774286	0.75253	0.741744	0.732451	0.729677	0.715869	0.715083	0.71249	0.713051	0.714717	0.70362	0.70938	0.697477	0.696349	0.691958
13	0.606047	0.602746	0.61218	0.627491	0.641258	0.6494	0.657154	0.664465	0.671516	0.681977	0.686929	0.691102	0.697818	0.699356	0.708468	0.712401	0.730558	0.742101	0.749704	0.774538	0.780665	0.810035	0.834762	0.847061	0.883577	0.909805	1	0.912186	0.889609	0.87545	0.847825	0.831088	0.80511	0.797042	0.785386	0.764644	0.753751	0.742013	0.7414	0.728112	0.728249	0.727142	0.724852	0.729598	0.717695	0.724865	0.714325	0.712165	0.705193
14	0.62012	0.614046	0.627042	0.641608	0.653939	0.660721	0.672562	0.677718	0.684131	0.696788	0.700549	0.705359	0.709908	0.710174	0.722735	0.726316	0.741454	0.753466	0.760701	0.783055	0.790663	0.818989	0.842376	0.8542	0.8883	0.914359	1	0.915425	0.894727	0.882606	0.855539	0.840319	0.814477	0.807318	0.796645	0.77441	0.764462	0.753243	0.751992	0.740625	0.742923	0.741102	0.738554	0.742128	0.728347	0.739148	0.731129	0.725091	0.719284
15	0.631152	0.627329	0.640752	0.655615	0.666226	0.672975	0.682439	0.689945	0.696951	0.708646	0.713939	0.718754	0.72067	0.72316	0.731757	0.737444	0.749104	0.763359	0.770628	0.792301	0.79943	0.829103	0.85085	0.861504	0.892705	0.917329	1	0.9203	0.899895	0.888623	0.863411	0.848064	0.823018	0.817326	0.804969	0.784863	0.776512	0.763163	0.763351	0.751662	0.753247	0.752971	0.750408	0.75372	0.741559	0.751334	0.74503	0.737332	0.732802
16	0.642482	0.63784	0.655049	0.667139	0.67703	0.683884	0.693703	0.704059	0.709873	0.722484	0.722878	0.729384	0.730132	0.732199	0.742373	0.747714	0.758713	0.774413	0.781111	0.802914	0.807125	0.836652	0.858278	0.867389	0.897414	0.920514	1	0.923909	0.904805	0.894643	0.869668	0.856706	0.831772	0.827788	0.813729	0.795405	0.78935	0.772984	0.772483	0.760906	0.766033	0.766978	0.762821	0.765847	0.752699	0.765284	0.758113	0.751812	0.745902
17	0.656955	0.651783	0.667885	0.678027	0.689298	0.695302	0.703202	0.713994	0.723858	0.732254	0.734131	0.740539	0.740867	0.744313	0.755017	0.756916	0.767672	0.784439	0.789	0.81099	0.814197	0.844937	0.864292	0.873695	0.902604	0.923039	1	0.927601	0.90896	0.899964	0.876988	0.86307	0.839604	0.835007	0.821486	0.80424	0.79926	0.783994	0.783022	0.77188	0.774447	0.77763	0.771001	0.77793	0.764368	0.778909	0.770138	0.765566	0.757637
18	0.670003	0.66704	0.677765	0.689127	0.699226	0.708141	0.717042	0.727651	0.735163	0.742825	0.746776	0.750588	0.750459	0.756111	0.765155	0.768357	0.777127	0.793812	0.799756	0.81903	0.824035	0.852291	0.871196	0.880084	0.906884	0.927023	1	0.93132	0.912975	0.904975	0.883047	0.870755	0.847096	0.844477	0.830031	0.813384	0.808061	0.792754	0.791012	0.782046	0.785673	0.787077	0.780924	0.790213	0.77589	0.790338	0.779817	0.773888	0.770488
19	0.681237	0.67783	0.688067	0.701236	0.709789	0.720055	0.726462	0.739568	0.747718	0.753692	0.757535	0.760926	0.763864	0.767025	0.775028	0.776177	0.787843	0.802891	0.808634	0.82733	0.831395	0.858935	0.876867	0.884577	0.911421	0.9305	1	0.934496	0.916405	0.909662	0.888584	0.876854	0.854192	0.853181	0.839114	0.821579	0.816238	0.802718	0.800971	0.791216	0.794104	0.797697	0.791149	0.802739	0.787889	0.801542	0.790109	0.785569	0.780897
20	0.692547	0.689277	0.697956	0.711042	0.720553	0.732066	0.738663	0.75088	0.759679	0.764953	0.768991	0.769858	0.776162	0.77712	0.785157	0.785689	0.795473	0.812175	0.81762	0.835382	0.838883	0.865731	0.883174	0.888859	0.91543	0.93323	1	0.937512	0.91996	0.913922	0.894022	0.88217	0.862037	0.861541	0.849255	0.82861	0.823222	0.812262	0.810894	0.802262	0.803894	0.808662	0.801657	0.813296	0.799111	0.811347	0.801998	0.795206	0.791275
21	0.703895	0.702684	0.709281	0.722645	0.732503	0.743245	0.749008	0.760346	0.769049	0.774665	0.778444	0.778908	0.786322	0.787424	0.794773	0.793503	0.804691	0.819717	0.82718	0.842203	0.84752	0.872434	0.887674	0.894066	0.9201	0.935944	1	0.940576	0.923424	0.917951	0.900363	0.888949	0.869048	0.867535	0.857004	0.838431	0.831739	0.820966	0.820926	0.810634	0.812828	0.81586	0.811591	0.822246	0.809548	0.822388	0.810805	0.804105	0.80194
22	0.714468	0.714481	0.719873	0.734638	0.743498	0.75491	0.758918	0.771135	0.779977	0.786313	0.787082	0.788703	0.794657	0.797699	0.803811	0.802814	0.813715	0.827898	0.834719	0.849363	0.854901	0.878768	0.893609	0.898951	0.923687	0.938621	1	0.943471	0.927084	0.922686	0.906454	0.895323	0.875469	0.875964	0.865224	0.846271	0.838885	0.828396	0.828926	0.819368	0.820991	0.826868	0.822459	0.832301	0.81765	0.83137	0.818663	0.81223	0.811616
23	0.724681	0.724186	0.730218	0.745104	0.753851	0.766126	0.770395	0.780076	0.787813	0.797157	0.795714	0.798918	0.804897	0.807921	0.815117	0.811562	0.822316	0.835818	0.840653	0.857878	0.862982	0.885977	0.899376	0.904281	0.927463	0.941426	1	0.946329	0.931688	0.926938	0.911164	0.901434	0.88344	0.883907	0.873173	0.853454	0.847347	0.836853	0.837427	0.829093	0.829774	0.835559	0.832439	0.842408	0.82912	0.842179	0.830046	0.821193	0.821717
24	0.735249	0.734586	0.740621	0.755461	0.762024	0.7757	0.780918	0.790323	0.796199	0.80505	0.805701	0.808045	0.812341	0.816764	0.82395	0.818813	0.829259	0.844739	0.847469	0.865052	0.86936	0.890715	0.906078	0.908559	0.931006	0.943932	1	0.948502	0.935051	0.931066	0.916043	0.907543	0.890035	0.890518	0.880492	0.861181	0.854667	0.844096	0.846146	0.837229	0.838718	0.844352	0.842554	0.851842	0.838318	0.851096	0.839973	0.831659	0.833061
25	0.745357	0.744213	0.750475	0.763865	0.771618	0.784246	0.791918	0.800478	0.805777	0.815708	0.816017	0.816864	0.822498	0.82547	0.83324	0.827737	0.837216	0.85177	0.854963	0.871387	0.875544	0.896682	0.91172	0.912678	0.934391	0.946667	1	0.951259	0.938076	0.935843	0.920347	0.91305	0.896474	0.896825	0.888994	0.869116	0.863593	0.851919	0.854803	0.84541	0.84857	0.8534	0.852973	0.859918	0.848533	0.860841	0.849663	0.840737	0.842377
26	0.755015	0.753378	0.760013	0.773536	0.781569	0.794228	0.801414	0.809332	0.816014	0.823384	0.825897	0.826799	0.829668	0.832943	0.841424	0.835738	0.844739	0.860345	0.862658	0.877497	0.881368	0.901555	0.916162	0.917054	0.93749	0.94978	1	0.953592	0.941898	0.940296	0.925279	0.918264	0.901471	0.903355	0.896834	0.876096	0.871011	0.860203	0.863505	0.854757	0.856417	0.862716	0.859635	0.868425	0.858379	0.869793	0.858239	0.849165	0.851034
27	0.764282	0.762381	0.771373	0.783697	0.791587	0.80305	0.809566	0.818571	0.825321	0.832334	0.835437	0.835808	0.837036	0.840031	0.84942	0.843839	0.852295	0.86722	0.868139	0.883382	0.887468	0.906795	0.921739	0.92038	0.941111	0.952626	1	0.956024	0.944694	0.945133	0.929352	0.924397	0.907258	0.90982	0.905341	0.884287	0.878591	0.867428	0.871457	0.862979	0.864585	0.870989	0.868962	0.878927	0.866328	0.878932	0.86766	0.856591	0.860772
28	0.772964	0.772462	0.780311	0.79353	0.801074	0.812222	0.819957	0.828233	0.834946	0.842026	0.845509	0.843214	0.842444	0.8468	0.85701	0.851308	0.860703	0.876932	0.874037	0.890419	0.893738	0.91197	0.927098	0.924335	0.944539	0.954864	1	0.958335	0.948444	0.948447	0.934624	0.930281	0.912405	0.916954	0.912239	0.891545	0.88573	0.875711	0.879178	0.871205	0.871708	0.880095	0.878239	0.888795	0.8747	0.887195	0.876754	0.86652	0.8706
29	0.78118	0.781343	0.791476	0.801531	0.809794	0.822665	0.829437	0.838012	0.845148	0.850864	0.854281	0.852063	0.849279	0.854888	0.865671	0.85802	0.868662	0.884582	0.881381	0.896212	0.90023	0.917045	0.931537	0.927669	0.947284	0.957435	1	0.960283	0.95145	0.953369	0.938665	0.935463	0.917984	0.923372	0.918459	0.89706	0.894448	0.882521	0.886787	0.878353	0.880096	0.889421	0.887233	0.896645	0.884284	0.894504	0.886259	0.876977	0.880953
30	0.7903	0.790176	0.801546	0.812132	0.819861	0.832666	0.838784	0.847102	0.853439	0.861757	0.862148	0.860329	0.857102	0.864167	0.873439	0.864668	0.876875	0.891923	0.887474	0.902955	0.905254	0.921558	0.936734	0.931746	0.95076	0.959921	1	0.962274	0.954622	0.957001	0.942863	0.939906	0.923037	0.929357	0.923949	0.903455	0.901348	0.889474	0.89275	0.88558	0.888626	0.897304	0.896234	0.904735	0.891127	0.906345	0.89556	0.887495	0.888415
31	0.801441	0.799873	0.808979	0.820997	0.830455	0.843315	0.847267	0.855578	0.860965	0.870738	0.869855	0.867686	0.86503	0.872551	0.881485	0.872327	0.884194	0.89843	0.894125	0.908704	0.91101	0.926724	0.94096	0.935911	0.953515	0.96226	1	0.964579	0.958149	0.96094	0.94715	0.944404	0.928817	0.935883	0.929489	0.910054	0.907175	0.896814	0.90013	0.893935	0.895894	0.905915	0.905164	0.912347	0.900388	0.913568	0.904465	0.896018	0.897756
32	0.812127	0.807106	0.81893	0.831413	0.83958	0.852431	0.855023	0.863324	0.870128	0.878908	0.877134	0.874883	0.87434	0.881206	0.889546	0.879187	0.890176	0.906331	0.900247	0.915213	0.916519	0.930769	0.9451	0.939293	0.956398	0.964994	1	0.966999	0.960654	0.964856	0.950794	0.949437	0.934396	0.943046	0.93498	0.91556	0.91517	0.904947	0.907143	0.900781	0.90351	0.913956	0.91264	0.921744	0.908726	0.922267	0.912691	0.907176	0.906121
33	0.820991	0.819019	0.827162	0.840846	0.8479	0.863285	0.863045	0.871796	0.87991	0.887829	0.885928	0.881744	0.882472	0.888274	0.896575	0.887239	0.897689	0.913663	0.907041	0.92114	0.922282	0.935986	0.948551	0.94307	0.959321	0.967725	1	0.969075	0.963502	0.968836	0.954464	0.954852	0.94001	0.948189	0.939738	0.922262	0.921705	0.911039	0.914575	0.907641	0.912978	0.920832	0.921747	0.929486	0.917009	0.931507	0.92299	0.913327	0.915259
34	0.829898	0.827759	0.837819	0.849056	0.856601	0.872148	0.870652	0.879802	0.889261	0.897072	0.893665	0.887839	0.891504	0.895029	0.902794	0.894437	0.903806	0.919638	0.91245	0.926656	0.927588	0.941001	0.953219	0.946706	0.961938	0.969949	1	0.971046	0.966277	0.972454	0.958344	0.959993	0.945975	0.954018	0.945567	0.92962	0.927085	0.917968	0.922582	0.914661	0.92176	0.929097	0.92967	0.939147	0.92663	0.94004	0.932936	0.923293	0.923287
35	0.840919	0.836513	0.847318	0.859347	0.86496	0.881529	0.880192	0.887742	0.896701	0.904892	0.902127	0.895719	0.899336	0.902748	0.910066	0.900461	0.910016	0.925971	0.918607	0.932709	0.933173	0.945842	0.957912	0.949903	0.964869	0.971977	1	0.973141	0.968903	0.976482	0.963132	0.964557	0.951787	0.958324	0.951643	0.936326	0.93341	0.925163	0.92834	0.922074	0.930036	0.937717	0.937517	0.945916	0.934332	0.947083	0.940614	0.931496	0.931411
36	0.850873	0.847824	0.857794	0.868363	0.876399	0.890924	0.890219	0.895092	0.903311	0.912771	0.909036	0.903216	0.908959	0.90977	0.917657	0.906394	0.917087	0.93135	0.924384	0.93842	0.939103	0.951027	0.962347	0.953037	0.967338	0.974131	1	0.975589	0.972279	0.980148	0.968112	0.969251	0.957031	0.964351	0.957306	0.942444	0.940404	0.932039	0.936271	0.928891	0.937664	0.944633	0.944131	0.953785	0.942396	0.955374	0.947344	0.940451	0.939385
37	0.861533	0.85696	0.867084	0.87807	0.884925	0.900288	0.900955	0.904993	0.913061	0.920571	0.917018	0.911939	0.917583	0.917578	0.924271	0.913234	0.923825	0.937832	0.929858	0.943939	0.944877	0.955467	0.965916	0.956009	0.970285	0.976138	1	0.977979	0.975375	0.983289	0.971128	0.973176	0.962243	0.969263	0.963119	0.949072	0.947886	0.938142	0.943317	0.935965	0.944628	0.952153	0.951339	0.962029	0.952116	0.963348	0.956346	0.94776	0.947854
38	0.871682	0.866296	0.876011	0.887081	0.894659	0.90936	0.909049	0.91538	0.922085	0.928504	0.92421	0.917855	0.92544	0.923906	0.930785	0.92048	0.929994	0.944573	0.936312	0.950096	0.950311	0.961368	0.969941	0.959633	0.972966	0.978551	1	0.980024	0.979031	0.986781	0.974666	0.977072	0.967359	0.9751	0.969039	0.954299	0.953174	0.944327	0.950593	0.94245	0.952878	0.961302	0.959279	0.970474	0.960757	0.971752	0.963421	0.956554	0.955457
39	0.881306	0.875811	0.885232	0.895905	0.903183	0.917368	0.917999	0.924044	0.931075	0.937286	0.931172	0.92386	0.931777	0.931099	0.937061	0.926577	0.936619	0.949797	0.941198	0.955436	0.956479	0.965628	0.973974	0.962891	0.97624	0.980615	1	0.982396	0.981587	0.989741	0.978722	0.980865	0.971455	0.979991	0.974527	0.959838	0.958488	0.950295	0.956723	0.949885	0.958364	0.967981	0.96584	0.977352	0.966926	0.979636	0.971877	0.96708	0.966488
40	0.889707	0.882861	0.894628	0.906769	0.913377	0.927676	0.926016	0.932694	0.939683	0.944323	0.939716	0.932717	0.94034	0.938051	0.944712	0.933029	0.94219	0.956361	0.947577	0.960043	0.961273	0.969791	0.977569	0.966291	0.978644	0.982771	1	0.984745	0.98419	0.991976	0.982432	0.985514	0.975391	0.984105	0.980086	0.966785	0.9649	0.95729	0.964198	0.957133	0.965798	0.975681	0.973977	0.984798	0.974971	0.988138	0.978929	0.975557	0.975273
41	0.902056	0.892527	0.90393	0.914436	0.923853	0.938102	0.932399	0.940441	0.94884	0.952376	0.946248	0.941833	0.946263	0.944719	0.952053	0.94091	0.949795	0.962379	0.954275	0.965828	0.966049	0.974493	0.982404	0.969838	0.981352	0.984757	1	0.987042	0.986653	0.994275	0.986632	0.988897	0.980802	0.98909	0.986179	0.972131	0.970389	0.9633	0.96982	0.965096	0.972364	0.981668	0.98119	0.992213	0.981606	0.997429	0.987978	0.984666	0.9834
42	0.912046	0.901139	0.911832	0.923842	0.9327	0.94514	0.940938	0.949758	0.955675	0.959004	0.953609	0.94854	0.953205	0.951104	0.958978	0.946184	0.956759	0.967895	0.959859	0.970771	0.97019	0.979188	0.986441	0.972872	0.984684	0.987005	1	0.989847	0.989909	0.996444	0.99023	0.991621	0.985459	0.993957	0.991003	0.978131	0.976562	0.969691	0.975761	0.971091	0.980273	0.988333	0.989153	0.999464	0.990336	1.00542	0.996192	0.991399	0.993595
43	0.920339	0.909226	0.920606	0.934083	0.943091	0.953582	0.948514	0.958686	0.962722	0.966601	0.961052	0.956039	0.96031	0.958729	0.965598	0.953305	0.963916	0.973992	0.96623	0.977179	0.97398	0.983494	0.989603	0.975739	0.987729	0.989527	1	0.992157	0.991922	0.998304	0.993342	0.995376	0.990109	0.998363	0.995839	0.982504	0.981488	0.975757	0.982339	0.977017	0.986293	0.995697	0.997409	1.00734	0.998004	1.01228	1.00496	0.998468	1.0023
44	0.930002	0.920968	0.931277	0.943373	0.950472	0.9633	0.958066	0.967455	0.969676	0.973165	0.969249	0.963713	0.966409	0.965044	0.971234	0.960592	0.969084	0.979324	0.971874	0.982653	0.978314	0.987932	0.992676	0.978763	0.990439	0.992328	1	0.994105	0.993873	0.999724	0.996029	0.998419	0.994676	1.00291	0.999974	0.987788	0.986731	0.98103	0.987357	0.982967	0.992375	1.00196	1.00517	1.01411	1.00598	1.02199	1.01316	1.00654	1.01042
45	0.938938	0.930812	0.942897	0.952603	0.959318	0.971379	0.968203	0.975707	0.97682	0.980255	0.976307	0.970891	0.973489	0.972222	0.976768	0.967823	0.975123	0.985162	0.978064	0.987814	0.982769	0.99162	0.995757	0.981813	0.99331	0.994896	1	0.995774	0.995353	1.00087	0.998584	1.00149	0.998205	1.00759	1.00434	0.993365	0.992866	0.986489	0.994677	0.989174	0.998194	1.00874	1.01288	1.01994	1.01352	1.02905	1.02177	1.01364	1.01796
46	0.948074	0.941181	0.952257	0.96287	0.969668	0.98047	0.977589	0.983056	0.985448	0.98737	0.983451	0.977664	0.979526	0.97906	0.981809	0.97332	0.980072	0.990046	0.983684	0.992504	0.987979	0.994887	0.998329	0.985161	0.995031	0.996481	1	0.99686	0.997035	1.00268	1.00072	1.00481	1.00271	1.01209	1.00883	0.997744	0.998543	0.992323	1.00101	0.994997	1.00555	1.01577	1.02065	1.02872	1.0214	1.03884	1.02821	1.02309	1.02847
47	0.956141	0.951638	0.960928	0.974122	0.977277	0.987993	0.985158	0.991229	0.99402	0.995515	0.990668	0.986517	0.986339	0.985653	0.988627	0.9792	0.986134	0.994878	0.98766	0.997681	0.992191	0.998083	1.00061	0.988581	0.996549	0.99756	1	0.997669	0.998279	1.0043	1.0037	1.00812	1.00651	1.01696	1.01374	1.00194	1.00347	0.997914	1.00639	1.00142	1.01289	1.02363	1.02757	1.03554	1.02874	1.04601	1.03682	1.03171	1.03542
48	0.964732	0.960654	0.970359	0.982451	0.987102	0.996434	0.99197	0.999984	1.00322	1.00301	0.998173	0.995199	0.992871	0.992263	0.995813	0.98524	0.992713	1.00006	0.993283	1.00175	0.996153	1.00146	1.00276	0.991705	0.997885	0.998358	1	0.998527	0.999243	1.00663	1.00655	1.01232	1.01093	1.02265	1.01923	1.00652	1.00864	1.00437	1.0138	1.0087	1.02036	1.03089	1.03622	1.04381	1.03556	1.05448	1.04606	1.04039	1.04524
49	0.972608	0.968901	0.980568	0.991615	0.994945	1.00445	1.00078	1.00859	1.01138	1.01116	1.00554	1.00152	0.999202	0.998507	1.00259	0.991126	0.998096	1.00607	0.997262	1.00595	1.00033	1.00433	1.00499	0.994454	0.998937	0.998968	1	0.999096	1	1.00941	1.00947	1.01554	1.01551	1.0274	1.02466	1.01256	1.01406	1.01039	1.01988	1.01428	1.02775	1.03748	1.04235	1.05215	1.04443	1.0615	1.05558	1.0488	1.0539
50	0.981119	0.978765	0.98893	1.00021	1.00306	1.01233	1.00993	1.01628	1.01815	1.01997	1.0126	1.00897	1.00655	1.00506	1.00973	0.997403	1.00427	1.01154	1.00267	1.0102	1.00455	1.00775	1.00803	0.996941	0.999898	0.999418	1	0.999554	1.00066	1.01287	1.01267	1.01999	1.01991	1.03262	1.0295	1.0178	1.02017	1.01538	1.0258	1.02058	1.03433	1.04496	1.04904	1.06057	1.05247	1.06874	1.06506	1.0568	1.0638
51	0.990699	0.986509	0.996973	1.00903	1.01052	1.0204	1.01814	1.02524	1.02558	1.02804	1.01938	1.01457	1.01208	1.01233	1.01625	1.0039	1.00883	1.01945	1.0074	1.01509	1.00818	1.0116	1.01125	0.998525	1.00033	0.999962	1	1	1.00162	1.01649	1.01651	1.02414	1.02427	1.03861	1.03595	1.0237	1.02627	1.02211	1.03051	1.02753	1.04175	1.052	1.05639	1.06972	1.06155	1.0778	1.07493	1.06526	1.07223
52	0.999828	0.995123	1.00522	1.01693	1.02056	1.02853	1.02532	1.03315	1.0322	1.03846	1.02803	1.0219	1.01921	1.01918	1.02089	1.00958	1.01439	1.02475	1.01232	1.0197	1.01301	1.01444	1.01467	1	1.00135	1	1	1	1.00275	1.01989	1.02072	1.02752	1.02911	1.04409	1.04195	1.02863	1.03151	1.02877	1.03682	1.03455	1.04914	1.05878	1.06508	1.07809	1.07001	1.08407	1.0823	1.0756	1.08077
53	1.00941	1.00293	1.01511	1.02512	1.02847	1.03912	1.03497	1.04154	1.04104	1.0463	1.03536	1.02836	1.02735	1.02746	1.02915	1.01608	1.02064	1.03203	1.01753	1.02455	1.01809	1.01941	1.01832	1.00148	1.0024	1	1	1	1.00416	1.02352	1.0252	1.03136	1.0337	1.05123	1.04809	1.03579	1.03842	1.03442	1.04424	1.0406	1.05626	1.06752	1.07258	1.08471	1.0777	1.0943	1.09016	1.08458	1.09178
54	1.01835	1.01168	1.02264	1.03592	1.03755	1.04805	1.04386	1.05104	1.04889	1.05341	1.04367	1.03786	1.03572	1.03405	1.03476	1.02288	1.02757	1.03755	1.02239	1.02903	1.02253	1.02452	1.02251	1.00309	1.00353	1.00011	1	1.0001	1.00616	1.02726	1.02939	1.03573	1.03998	1.05586	1.05387	1.04191	1.04542	1.04169	1.05036	1.04873	1.06385	1.07525	1.08085	1.09277	1.08688	1.10335	1.09982	1.09194	1.10104
55	1.03002	1.02061	1.03269	1.04534	1.04864	1.0572	1.05322	1.05949	1.05688	1.06322	1.05118	1.04642	1.04311	1.03935	1.04313	1.03018	1.03377	1.04433	1.0277	1.03479	1.02825	1.02884	1.02673	1.00484	1.00537	1.00059	1	1.0005	1.0085	1.03046	1.03351	1.04071	1.04475	1.06077	1.05986	1.04924	1.05148	1.04964	1.05875	1.05531	1.07157	1.08267	1.0891	1.10084	1.09598	1.11428	1.10917	1.10266	1.10889
56	1.04067	1.03001	1.04027	1.05476	1.05826	1.064	1.06289	1.0683	1.06637	1.07044	1.06015	1.05527	1.05143	1.0469	1.05068	1.03788	1.04062	1.05069	1.03383	1.04067	1.0332	1.03375	1.02952	1.00718	1.00741	1.00113	1	1.00098	1.01132	1.03352	1.03782	1.04511	1.0489	1.06493	1.0647	1.0561	1.05748	1.05808	1.06694	1.06244	1.07944	1.09119	1.09882	1.11025	1.1043	1.12442	1.11973	1.11109	1.11672
57	1.05235	1.04079	1.04922	1.0625	1.06792	1.07586	1.07558	1.07941	1.07581	1.08035	1.06934	1.06269	1.05813	1.05323	1.05869	1.0439	1.04792	1.0562	1.03992	1.04578	1.03857	1.03713	1.03298	1.00972	1.00963	1.00175	1	1.00152	1.01382	1.03689	1.04217	1.05075	1.05473	1.07076	1.0707	1.06223	1.06448	1.06567	1.07536	1.07037	1.08718	1.09998	1.10791	1.1177	1.11165	1.13404	1.1285	1.12134	1.12782
58	1.06164	1.05362	1.06153	1.07088	1.07843	1.08506	1.08536	1.08827	1.08431	1.0876	1.07934	1.07241	1.06726	1.06128	1.06634	1.05077	1.05334	1.06255	1.04644	1.05205	1.04448	1.04024	1.03736	1.01262	1.01183	1.00259	1	1.00217	1.0172	1.04028	1.04638	1.05489	1.06036	1.07787	1.07751	1.06814	1.07107	1.07306	1.0833	1.07827	1.09454	1.10822	1.11565	1.1276	1.11951	1.14378	1.13739	1.13169	1.13759
59	1.0716	1.06479	1.07146	1.08049	1.08794	1.09871	1.09594	1.09843	1.0932	1.0963	1.08874	1.07996	1.07611	1.06923	1.07452	1.05729	1.06063	1.06901	1.05226	1.05767	1.05013	1.04533	1.04085	1.01591	1.01403	1.00376	1	1.00309	1.02019	1.04422	1.04986	1.05965	1.06597	1.0836	1.08404	1.074	1.07974	1.08116	1.08993	1.08581	1.10166	1.1176	1.1249	1.13624	1.1276	1.15322	1.14676	1.14191	1.14711
60	1.08335	1.07629	1.08142	1.091	1.10009	1.10862	1.10526	1.10768	1.1039	1.10567	1.10027	1.08813	1.08527	1.07751	1.08203	1.0631	1.06764	1.07448	1.0588	1.06336	1.05603	1.04968	1.04483	1.0192	1.01714	1.00496	1	1.0046	1.02272	1.04764	1.05398	1.06514	1.07146	1.089	1.08931	1.08078	1.08721	1.08845	1.09909	1.09416	1.11323	1.12713	1.13452	1.1469	1.13733	1.1641	1.15784	1.15241	1.15679
61	1.09281	1.08633	1.09476	1.10209	1.11273	1.11765	1.11465	1.11844	1.11243	1.11665	1.10861	1.09531	1.09392	1.08524	1.08889	1.07001	1.07564	1.08114	1.06557	1.07052	1.0604	1.05512	1.05038	1.02257	1.02083	1.00671	1	1.00698	1.02553	1.05045	1.05832	1.07012	1.07703	1.09506	1.09633	1.08659	1.09522	1.09819	1.10737	1.10151	1.12191	1.13725	1.14351	1.15854	1.14744	1.17323	1.16695	1.1637	1.16654
62	1.10413	1.09598	1.10521	1.11204	1.12532	1.12797	1.124	1.12728	1.12204	1.12515	1.12049	1.10374	1.10298	1.09254	1.09674	1.07765	1.08237	1.08782	1.0723	1.07678	1.06541	1.06198	1.0549	1.02624	1.02349	1.00874	1	1.00969	1.0287	1.05422	1.06263	1.0752	1.08312	1.10137	1.10249	1.09451	1.10322	1.10579	1.11767	1.11105	1.13084	1.14429	1.15435	1.16619	1.15798	1.18349	1.17757	1.17451	1.17676
63	1.11572	1.1062	1.11777	1.1223	1.13515	1.14014	1.13534	1.13872	1.13343	1.13371	1.13099	1.1145	1.11118	1.10116	1.10435	1.08443	1.09089	1.09464	1.07691	1.08286	1.07225	1.06651	1.05882	1.03024	1.02642	1.01076	1	1.01209	1.03215	1.05794	1.06687	1.08079	1.0898	1.10684	1.10962	1.10176	1.11184	1.1141	1.12539	1.11926	1.1413	1.1536	1.1644	1.1764	1.16855	1.19321	1.18823	1.18388	1.18785
64	1.12869	1.11728	1.12995	1.13359	1.14747	1.14982	1.14688	1.14911	1.14451	1.14594	1.1411	1.12429	1.11915	1.11184	1.11275	1.09256	1.09816	1.104	1.0848	1.08912	1.07873	1.07173	1.06332	1.03375	1.02956	1.01335	1	1.01467	1.03469	1.0617	1.07069	1.08629	1.09527	1.1138	1.11632	1.10882	1.11935	1.12176	1.13401	1.12652	1.14982	1.16606	1.17263	1.18736	1.17889	1.20377	1.19786	1.19384	1.20172
65	1.14147	1.12885	1.14078	1.14356	1.15614	1.16111	1.15733	1.1596	1.15451	1.15962	1.15132	1.13495	1.1281	1.12095	1.12408	1.09998	1.10723	1.11292	1.0924	1.09594	1.08382	1.07667	1.06723	1.03698	1.03277	1.01609	1	1.01791	1.03766	1.06555	1.07557	1.09178	1.10082	1.12102	1.12351	1.11709	1.12692	1.12986	1.1414	1.1355	1.15796	1.17664	1.18457	1.19871	1.18832	1.21329	1.21091	1.20434	1.21204
66	1.15624	1.14068	1.15262	1.15559	1.1681	1.17222	1.16909	1.1695	1.16524	1.1712	1.16104	1.14457	1.13726	1.12999	1.13319	1.10861	1.11411	1.12172	1.10068	1.10293	1.08939	1.08183	1.07208	1.04069	1.03564	1.01856	1	1.02052	1.04071	1.06923	1.08004	1.09734	1.10525	1.12714	1.13106	1.12523	1.13596	1.13678	1.14986	1.14668	1.16723	1.18484	1.19525	1.2095	1.20078	1.22566	1.22296	1.21386	1.2219
67	1.16927	1.15295	1.16566	1.16929	1.18238	1.18487	1.18109	1.18087	1.17723	1.18485	1.1711	1.15515	1.14947	1.14157	1.14266	1.11685	1.1215	1.12859	1.10643	1.11092	1.09598	1.08735	1.0767	1.04527	1.03873	1.02075	1	1.02348	1.04324	1.07291	1.08513	1.10272	1.11133	1.1342	1.14032	1.13324	1.14551	1.14456	1.15863	1.15852	1.17911	1.19539	1.20697	1.22005	1.21056	1.23466	1.23375	1.2261	1.233
68	1.17893	1.1666	1.17723	1.18461	1.19331	1.19741	1.19428	1.19477	1.18742	1.1948	1.18225	1.1658	1.15986	1.15128	1.15367	1.12619	1.12969	1.13602	1.11396	1.11791	1.10248	1.09287	1.08131	1.04992	1.04161	1.02347	1	1.02623	1.04635	1.0772	1.09085	1.10898	1.11842	1.14194	1.14828	1.1407	1.15422	1.15303	1.16818	1.16887	1.18776	1.2059	1.21825	1.23155	1.22307	1.24923	1.24158	1.23842	1.24367
69	1.19079	1.18299	1.19025	1.19785	1.20396	1.20974	1.20779	1.20924	1.20028	1.20633	1.19262	1.17698	1.17204	1.16227	1.16334	1.13524	1.13958	1.1439	1.12243	1.12597	1.10926	1.09825	1.08572	1.05333	1.04484	1.02666	1	1.0289	1.04928	1.08097	1.09573	1.11488	1.12748	1.14859	1.15503	1.14995	1.16289	1.16251	1.17898	1.17709	1.19623	1.21604	1.22799	1.24318	1.23502	1.26104	1.2541	1.24894	1.25582
70	1.20542	1.19869	1.2055	1.2099	1.21626	1.22103	1.2196	1.22322	1.21131	1.21877	1.20386	1.1894	1.18069	1.17347	1.17337	1.14736	1.14849	1.15209	1.13008	1.13229	1.11529	1.1049	1.09082	1.0573	1.04793	1.02955	1	1.03117	1.05335	1.08471	1.10043	1.12078	1.13627	1.15443	1.16333	1.15637	1.17428	1.1728	1.19004	1.18666	1.2063	1.22733	1.23952	1.25579	1.24616	1.27091	1.26457	1.26254	1.27083
71	1.2217	1.21347	1.22064	1.22392	1.22988	1.23527	1.23278	1.23487	1.22658	1.22887	1.21406	1.20178	1.18952	1.1847	1.18451	1.15738	1.1561	1.16044	1.13785	1.13936	1.12334	1.11127	1.09654	1.06182	1.05176	1.03247	1	1.03387	1.05693	1.0879	1.10495	1.12763	1.14284	1.16357	1.16964	1.16552	1.18288	1.18185	1.2008	1.19782	1.2156	1.23631	1.25037	1.26528	1.25672	1.28454	1.27653	1.27531	1.28426
72	1.23632	1.22584	1.2358	1.23761	1.24383	1.24706	1.24412	1.25074	1.23846	1.24045	1.22476	1.21522	1.20236	1.19561	1.19663	1.16918	1.16603	1.16928	1.14546	1.14771	1.13092	1.11902	1.10182	1.0669	1.0549	1.03541	1	1.03657	1.05994	1.0918	1.11027	1.13484	1.15108	1.17259	1.17619	1.17522	1.19281	1.19158	1.2113	1.20903	1.22675	1.24654	1.26218	1.27539	1.27056	1.29518	1.28811	1.28826	1.29621
73	1.25304	1.24513	1.25084	1.25298	1.2585	1.2591	1.25639	1.26348	1.25272	1.25489	1.23732	1.22766	1.2151	1.20713	1.20553	1.17831	1.17466	1.17744	1.15603	1.15553	1.13989	1.12555	1.10806	1.07096	1.05901	1.03812	1	1.03932	1.063	1.09688	1.11577	1.14145	1.16	1.18039	1.18405	1.18428	1.20305	1.20223	1.22096	1.21886	1.23797	1.25672	1.27205	1.28653	1.28346	1.30971	1.30187	1.30134	1.30778
74	1.26994	1.26057	1.26676	1.26954	1.27232	1.27711	1.2713	1.27755	1.2668	1.26777	1.25024	1.23922	1.22755	1.22009	1.2159	1.18998	1.18635	1.18714	1.16486	1.16303	1.14667	1.13339	1.11398	1.07613	1.06252	1.04052	1	1.04202	1.06642	1.10198	1.12128	1.14927	1.16834	1.18987	1.19373	1.19488	1.2128	1.21238	1.23215	1.2318	1.25221	1.26742	1.28361	1.29952	1.29456	1.32221	1.31715	1.31829	1.32223
75	1.2899	1.27723	1.28107	1.28639	1.28837	1.29588	1.28532	1.28793	1.27798	1.28179	1.26786	1.25188	1.24093	1.23095	1.22981	1.20055	1.19724	1.19596	1.17522	1.1726	1.15321	1.14047	1.12003	1.08101	1.06592	1.04304	1	1.04461	1.06984	1.10769	1.12663	1.15487	1.1769	1.19794	1.20287	1.20517	1.22373	1.22443	1.24451	1.24493	1.26593	1.28031	1.29694	1.31063	1.30814	1.3372	1.33237	1.33195	1.33778
76	1.30526	1.29367	1.29675	1.29913	1.30882	1.31045	1.30071	1.30338	1.29142	1.29542	1.27946	1.26453	1.25457	1.2434	1.24368	1.20969	1.20637	1.20714	1.18367	1.18142	1.1624	1.14786	1.12647	1.08574	1.07061	1.04619	1	1.04769	1.07393	1.11235	1.13296	1.1614	1.18555	1.20593	1.21112	1.21716	1.23763	1.23612	1.25474	1.2587	1.2804	1.29332	1.30845	1.32854	1.32447	1.34977	1.34605	1.3501	1.3558
77	1.32144	1.3091	1.31133	1.31792	1.32441	1.32691	1.315	1.31919	1.3089	1.31081	1.29282	1.2777	1.27083	1.25734	1.25554	1.22343	1.21756	1.21714	1.19349	1.1909	1.17106	1.15463	1.13236	1.09017	1.07504	1.04976	1	1.05032	1.07852	1.11838	1.13942	1.16961	1.19371	1.21367	1.22151	1.22924	1.24717	1.25009	1.26745	1.27171	1.29481	1.30805	1.32211	1.34318	1.34092	1.3639	1.36365	1.36597	1.37193
78	1.34219	1.32646	1.33043	1.33289	1.33826	1.34509	1.33322	1.33556	1.32508	1.32407	1.30789	1.29245	1.28388	1.27226	1.26894	1.23404	1.2275	1.22708	1.20378	1.20051	1.17994	1.1635	1.14101	1.09503	1.07973	1.05346	1	1.05325	1.08305	1.12361	1.14514	1.17672	1.20153	1.22173	1.23156	1.24011	1.25953	1.26076	1.28103	1.28459	1.30994	1.32279	1.33773	1.35957	1.35819	1.3819	1.37951	1.38158	1.38585
79	1.36318	1.34628	1.34728	1.34984	1.35594	1.36624	1.352	1.34791	1.34178	1.34137	1.32515	1.30773	1.29735	1.2838	1.28121	1.24805	1.24036	1.23699	1.21328	1.21041	1.18811	1.17116	1.14862	1.10258	1.08396	1.05658	1	1.05699	1.08751	1.1308	1.15259	1.18492	1.21127	1.23032	1.24317	1.25105	1.26922	1.27441	1.29643	1.29986	1.32407	1.33523	1.35336	1.37726	1.37285	1.39916	1.39489	1.39822	1.40263
80	1.37904	1.36241	1.36831	1.37066	1.37935	1.3848	1.37025	1.36295	1.35743	1.35629	1.3412	1.3224	1.31307	1.29918	1.29277	1.26115	1.25479	1.24973	1.22335	1.22105	1.19625	1.17923	1.15492	1.10862	1.08821	1.05978	1	1.05995	1.0926	1.13638	1.15959	1.19294	1.21853	1.2426	1.252	1.26124	1.28498	1.28766	1.31111	1.31546	1.33889	1.3502	1.36978	1.39201	1.38713	1.41514	1.41351	1.41457	1.42512
81	1.40008	1.38189	1.38749	1.3901	1.39873	1.40401	1.38856	1.38483	1.37654	1.37653	1.35854	1.33976	1.32947	1.31484	1.30859	1.27491	1.26817	1.2643	1.23509	1.23172	1.20737	1.18781	1.16233	1.11348	1.09359	1.064	1	1.06345	1.09719	1.14204	1.16748	1.20254	1.23217	1.25222	1.26489	1.27364	1.29782	1.30219	1.32494	1.32937	1.35572	1.36593	1.38415	1.40799	1.40291	1.43784	1.43403	1.43437	1.4474
82	1.42691	1.40613	1.40913	1.41167	1.42646	1.42521	1.41074	1.40311	1.39466	1.39336	1.37806	1.35466	1.34793	1.33166	1.32331	1.28888	1.28128	1.27987	1.24969	1.24468	1.22142	1.19832	1.17088	1.12033	1.09863	1.0679	1	1.0668	1.10235	1.14866	1.17577	1.2107	1.24291	1.26477	1.27835	1.28764	1.31183	1.31786	1.34197	1.3427	1.37526	1.38811	1.40008	1.42465	1.42194	1.45489	1.45544	1.45815	1.46849
83	1.4506	1.43138	1.43176	1.43722	1.45185	1.44924	1.4366	1.4273	1.41735	1.41656	1.39929	1.37289	1.36481	1.3491	1.33992	1.30704	1.29716	1.29232	1.2626	1.25669	1.23302	1.20861	1.17821	1.12744	1.1036	1.07263	1	1.07138	1.10842	1.15482	1.18557	1.22088	1.25417	1.27788	1.29413	1.30297	1.32487	1.33353	1.35765	1.36055	1.39447	1.40579	1.41564	1.44614	1.44191	1.47678	1.4779	1.48075	1.49027
84	1.47722	1.45632	1.45886	1.46461	1.472	1.4733	1.4583	1.4544	1.43816	1.4357	1.42172	1.39189	1.38278	1.3633	1.35786	1.32153	1.31321	1.30634	1.27664	1.27119	1.24441	1.22008	1.18736	1.13814	1.11006	1.07727	1	1.07528	1.11295	1.16193	1.19545	1.23251	1.26665	1.29169	1.30955	1.31683	1.33963	1.35341	1.37263	1.38291	1.41193	1.42676	1.43218	1.46954	1.4651	1.49795	1.49714	1.50399	1.51725
85	1.50765	1.48963	1.48841	1.49742	1.49642	1.49331	1.47941	1.47618	1.46478	1.45839	1.44085	1.41147	1.40175	1.38357	1.37477	1.33834	1.32974	1.32258	1.29094	1.28421	1.25897	1.23259	1.19579	1.14576	1.11638	1.08169	1	1.07965	1.11863	1.16904	1.20363	1.24348	1.27749	1.31077	1.32456	1.33407	1.35491	1.36883	1.39325	1.40095	1.43094	1.4471	1.45504	1.48924	1.48984	1.51904	1.52066	1.52801	1.54218
86	1.54071	1.52336	1.51886	1.52426	1.52498	1.51862	1.50984	1.50186	1.48592	1.48182	1.46395	1.42951	1.41938	1.41122	1.3957	1.36083	1.34737	1.33634	1.30714	1.29878	1.27192	1.24231	1.20428	1.15327	1.12228	1.08635	1	1.08419	1.12501	1.17685	1.21256	1.2575	1.29564	1.3291	1.33997	1.35205	1.37405	1.3893	1.41265	1.42087	1.44933	1.47019	1.48401	1.5147	1.50782	1.54457	1.54862	1.55342	1.57175
87	1.57582	1.56105	1.54924	1.55272	1.55441	1.54446	1.53302	1.52819	1.51051	1.51016	1.48712	1.45395	1.44155	1.43064	1.41944	1.38034	1.36638	1.35442	1.32176	1.31451	1.28721	1.25256	1.21582	1.16113	1.1294	1.09173	1	1.08929	1.13184	1.18652	1.22349	1.27276	1.31289	1.34026	1.35971	1.3701	1.39279	1.41135	1.43405	1.44139	1.47041	1.49243	1.51498	1.53551	1.52978	1.5686	1.57712	1.58473	1.60034
88	1.60466	1.58937	1.58641	1.58034	1.58909	1.57351	1.56571	1.55584	1.53519	1.53844	1.52685	1.48057	1.46611	1.45298	1.43855	1.3997	1.38328	1.3785	1.3412	1.32813	1.30238	1.26528	1.22809	1.17086	1.13702	1.09713	1	1.09493	1.13793	1.19546	1.23674	1.28642	1.33	1.36086	1.38413	1.39516	1.41323	1.43317	1.45446	1.46514	1.49423	1.52133	1.54469	1.56279	1.55791	1.59835	1.61351	1.614	1.63083
89	1.64495	1.62532	1.63112	1.61845	1.62077	1.61123	1.59677	1.58809	1.56646	1.57201	1.55475	1.50729	1.48914	1.47932	1.46499	1.42338	1.40731	1.39955	1.36448	1.34955	1.31896	1.28386	1.24192	1.18345	1.14608	1.1023	1	1.10092	1.148	1.20462	1.2507	1.30221	1.34379	1.38198	1.41103	1.41624	1.438	1.4578	1.48229	1.48358	1.52112	1.54849	1.57209	1.59399	1.58849	1.63518	1.64904	1.64155	1.66608
90	1.69326	1.6744	1.67193	1.66527	1.66011	1.64823	1.63241	1.62874	1.60659	1.60687	1.58605	1.5386	1.52081	1.50388	1.4932	1.44777	1.43183	1.42673	1.38443	1.37023	1.3369	1.30244	1.25487	1.19421	1.15434	1.10899	1	1.10713	1.1541	1.21279	1.26399	1.32167	1.36262	1.40626	1.43254	1.43554	1.4653	1.47872	1.50965	1.5135	1.55108	1.57994	1.60472	1.62985	1.61931	1.67426	1.68083	1.6784	1.70203
91	1.73435	1.70963	1.71421	1.70241	1.70083	1.69849	1.67206	1.66598	1.6536	1.64797	1.61606	1.57817	1.55619	1.53801	1.52546	1.47822	1.46001	1.45391	1.41359	1.39438	1.35948	1.31941	1.27279	1.20484	1.16222	1.11568	1	1.11339	1.16412	1.22627	1.28124	1.33926	1.3856	1.43108	1.4614	1.46173	1.49565	1.51046	1.53657	1.54816	1.58059	1.6161	1.63333	1.67472	1.66466	1.71143	1.72127	1.71789	1.74532
92	1.78587	1.75786	1.76101	1.75649	1.74957	1.75021	1.73194	1.71869	1.69416	1.68644	1.65617	1.61922	1.59921	1.57706	1.55995	1.51404	1.49314	1.48219	1.44139	1.42038	1.38195	1.34248	1.29403	1.2193	1.17119	1.1242	1	1.12067	1.17553	1.24002	1.29738	1.35672	1.41051	1.45895	1.49357	1.49673	1.52495	1.54004	1.57467	1.58909	1.61021	1.65172	1.67709	1.72502	1.70014	1.75173	1.76505	1.76877	1.79632
93	1.84609	1.81935	1.82149	1.80709	1.80169	1.79799	1.7784	1.77002	1.74615	1.74235	1.70245	1.67755	1.64102	1.61199	1.59701	1.54787	1.52604	1.51384	1.46969	1.45502	1.41001	1.37089	1.31266	1.23774	1.18557	1.1329	1	1.12786	1.1878	1.25229	1.31834	1.38251	1.43735	1.4842	1.52769	1.53267	1.56096	1.57437	1.61212	1.62825	1.65385	1.70012	1.72003	1.7679	1.74609	1.80008	1.81109	1.81806	1.84754
94	1.92218	1.89077	1.88901	1.88764	1.87152	1.86434	1.8369	1.82761	1.80056	1.78727	1.76174	1.73885	1.69829	1.6612	1.63804	1.59252	1.56391	1.54993	1.50696	1.48578	1.44244	1.395	1.33673	1.25708	1.19867	1.14256	1	1.13727	1.2026	1.27462	1.33751	1.41192	1.46629	1.5208	1.56291	1.56838	1.60484	1.6153	1.65109	1.6737	1.70693	1.74605	1.78329	1.823	1.8162	1.85562	1.8685	1.87009	1.90573
95	2.01013	1.96486	1.97432	1.95757	1.94356	1.93175	1.89707	1.88056	1.86829	1.86981	1.84038	1.79839	1.77274	1.73458	1.69182	1.65215	1.61156	1.5939	1.5375	1.52855	1.48155	1.41843	1.36428	1.28273	1.21545	1.15261	1	1.14857	1.21611	1.29685	1.36161	1.44183	1.50048	1.55678	1.60329	1.61795	1.65473	1.66359	1.70601	1.72382	1.77469	1.80935	1.84766	1.89245	1.89862	1.92168	1.93653	1.94598	1.96512
96	2.10591	2.07696	2.07353	2.05272	2.01955	2.00752	1.9916	1.95672	1.95628	1.94434	1.91142	1.88187	1.85855	1.80388	1.765	1.70183	1.6727	1.64818	1.59089	1.57121	1.52468	1.45518	1.39466	1.31342	1.23586	1.16627	1	1.16063	1.23571	1.32193	1.39957	1.48546	1.54777	1.60446	1.66466	1.66457	1.71231	1.73248	1.77261	1.78844	1.83996	1.88789	1.93693	1.9775	1.97333	2.00967	2.03291	2.04493	2.05474
97	2.22394	2.20839	2.19761	2.17039	2.1456	2.12621	2.11147	2.08107	2.05815	2.04849	2.01493	1.96319	1.94513	1.89791	1.85047	1.78222	1.76283	1.72145	1.65212	1.63299	1.58846	1.51033	1.42346	1.34736	1.26013	1.18071	1	1.17575	1.25558	1.34613	1.44089	1.53775	1.617	1.67001	1.72826	1.73371	1.78258	1.81814	1.86297	1.86722	1.93611	1.98186	2.04534	2.06912	2.07629	2.11591	2.13609	2.16019	2.17333
98	2.38934	2.37974	2.37495	2.3321	2.29805	2.29262	2.25434	2.21337	2.19274	2.17306	2.14026	2.06906	2.02821	2.00963	1.96692	1.88693	1.85789	1.81651	1.77603	1.73151	1.66447	1.58283	1.48137	1.38257	1.30257	1.20456	1	1.19752	1.2871	1.39796	1.48746	1.60262	1.69452	1.76241	1.83351	1.83685	1.89034	1.92572	1.98014	1.99484	2.06153	2.10815	2.17715	2.19954	2.20739	2.26246	2.30597	2.32053	2.32864
99	2.65288	2.64598	2.61115	2.58803	2.53154	2.51436	2.49386	2.45871	2.44784	2.3405	2.33661	2.26085	2.2238	2.15534	2.10033	2.04957	2.0138	1.98457	1.89904	1.84893	1.79033	1.66862	1.55588	1.44539	1.34398	1.2417	1	1.22756	1.33839	1.44634	1.57134	1.70788	1.83336	1.9113	1.98585	2.00521	2.0597	2.11501	2.16171	2.19344	2.24733	2.30951	2.39769	2.43156	2.43246	2.46054	2.49194	2.50944	2.50077
100	3.15481	3.10724	3.06631	3.0394	2.97449	2.99106	2.94058	2.88589	2.85004	2.78909	2.73122	2.61027	2.57482	2.46833	2.3856	2.32401	2.25483	2.3059	2.19032	2.13636	2.00963	1.87883	1.72324	1.57839	1.43313	1.32143	1	1.28452	1.41616	1.54974	1.6913	1.89919	2.02129	2.14757	2.21392	2.27253	2.36257	2.496	2.52033	2.52752	2.62523	2.68116	2.78103	2.80056	2.84552	2.91772	2.92498	2.91311	2.97694
[truncated: 31 more columns]

## Sheet: ADQs percentile_data
Percentile	2011-03-01	2011-04-01	2011-05-01	2011-06-01	2011-07-01	2011-08-01	2011-09-01	2011-10-01	2011-11-01	2011-12-01	2012-01-01	2012-02-01	2012-03-01	2012-04-01	2012-05-01	2012-06-01	2012-07-01	2012-08-01	2012-09-01	2012-10-01	2012-11-01	2012-12-01	2013-01-01	2013-02-01	2013-03-01	2013-04-01	2013-05-01	2013-06-01	2013-07-01	2013-08-01	2013-09-01	2013-10-01	2013-11-01	2013-12-01	2014-01-01	2014-02-01	2014-03-01	2014-04-01	2014-05-01	2014-06-01	2014-07-01	2014-08-01	2014-09-01	2014-10-01	2014-11-01	2014-12-01	2015-01-01	2015-02-01	2015-03-01
0	0	0	0	0	0	0	0	0	0	0	0	0	0	0	0	0	0	0	0	0	0	0	0	0	0	0	0	0	0	0	0	0	0	0	0	0	0	0	0	0	0	0	0	0	0	0	0	0	0
1	0	0	0	0	0	0	0	0	0	0	0	0	0	0	0	0	0	0	0	0	0	0	0	0	0	0	0	0	0	0	0	0	0	0	0	0	0	0	0	0	0	0	0	0	0	0	0	0	0
2	0	0	0	0	0	0	0	0	0	0	0	0	0	0	0	0	0	0	0	0	0	0	0	0	0	0	0	0	0	0	0	0	0	0	0	0	0	0	0	0	0	0	0	0	0	22.2965	12.9767	22.7964	23.0179
3	0	0	0	0	0	0	0	0	0	0	0	0	0	0	0	0	0	0	0	0	0	0	0	0	0	0	0	0	0	16.1341	22.9885	27.5872	29.9609	29.872	32.3625	30.3301	29.6077	30.7377	31.1905	33.0062	32.8257	34.3443	36.2757	38.8233	38.9331	40.7702	39.5601	39.1079	38.952
4	25.6849	23.9295	25.974	29.7067	30.1821	28.2168	27.7833	28.5356	29.8641	31.0559	31.7261	31.7747	33.8386	33.9878	34.1726	32.0171	30.2902	32.7773	33.4119	33.5294	34.5584	33.7559	33.6344	33.3704	33.3704	34.7938	33.4627	34.0522	34.2175	36.2267	37.7265	39.2865	40.8168	40.6907	41.297	41.1646	41.0623	42.6277	42.2535	42.618	42.894	44.5226	45.3567	45.7767	45.4883	47.8866	46.9247	47.1508	47.0412
5	37.8949	37.8025	38.4773	39.4957	39.0737	39.1431	39.4737	40.8545	40.7056	41.7844	42.2145	41.7763	42.4447	41.8805	41.8522	40.1602	40.8491	42.3146	42.4683	42.9564	43.3358	42.1534	42.1922	42.2956	41.9933	42.7481	42.9581	43.3812	43.5337	44.2614	45.6327	46.2871	47.5422	46.6002	48.4653	47.2441	48.0302	48.6746	48.9433	48.1793	48.5206	49.8855	49.9162	50.3581	50.5324	52.6809	51.7923	52.3625	52.5394
6	44.0415	43.4558	44.1699	45.1613	45.0871	45.0871	45.3065	46.9584	46.729	48.4071	48.0705	47.9919	48.1651	48.2273	47.6635	46.8686	47.0021	47.3927	47.942	48.8841	48.796	48.3285	48.2852	47.9353	47.4033	48.2242	48.4095	48.6224	48.7005	49.5131	50.1444	51.39	51.5991	51.7627	52.6111	51.8675	52.819	52.9505	53.8025	52.985	53.1358	54.5219	54.4304	55.2996	55.0331	56.4515	56.0905	57.2349	57.0698
7	49.306	48.8766	49.4576	50.0925	49.7926	50.5202	51.6641	52.728	52.2052	53.1209	53.0044	53.2419	52.4944	52.4793	52.0078	51.8494	51.4278	52.0229	52.3858	53.0834	52.9953	52.5555	52.7529	52.3811	51.7887	52.6316	52.2351	53.0228	52.865	53.6025	54.2394	56.1444	55.5688	56.3163	57.2076	56.2865	56.9894	57.0612	57.6444	57.3688	58.1889	58.006	58.8152	60.0289	59.1863	60.027	60.079	60.1521	60.0545
8	53.7496	52.8169	53.453	54.7104	54.9354	54.7681	55.5728	56.7287	56.3083	56.7684	56.6798	56.8302	55.8886	55.6395	55.8961	54.9207	55.2813	55.8084	55.7084	56.4969	56.6779	56.6446	56.5626	55.7565	55.4969	55.7621	56.1404	56.3235	56.7041	57.943	58.2401	59.4239	59.4054	59.3059	61.0496	59.3489	60.6072	60.4239	61.1977	60.9151	61.5079	61.8987	62.1711	63.4721	62.4923	62.9414	62.9743	63.3661	63.3482
9	57.5419	56.6946	57.1973	58.2524	58.3041	58.6355	59.2734	60.2227	60.4001	59.765	59.9059	59.8633	58.9441	59.3528	59.4797	58.7498	58.2902	59.3688	58.9486	59.702	59.9708	60.064	59.8123	59.6902	59.1148	58.4362	58.746	59.5389	60.1647	61.1546	61.4337	62.0607	62.1417	62.617	63.7847	62.675	63.0678	63.1035	64.3482	63.5768	63.9376	64.6365	65.0919	65.8157	65.4397	66.0576	66.0796	66.7276	66.1861
10	60.9721	60.4283	60.3198	61.7255	61.7329	62.5411	62.3196	63.04	63.6153	63.5922	63.2245	62.6339	62.0223	62.2128	62.3617	61.6908	61.7882	62.2668	61.6137	62.1131	62.7409	62.9469	62.4685	62.4187	61.67	61.2517	61.8975	62.0144	62.587	63.5838	64.4068	65.003	64.8822	65.6215	65.5835	65.0974	65.7985	65.6986	66.9254	66.3075	66.9706	67.6888	67.8747	69.083	68.3605	68.9321	69.3623	69.5602	69.3238
11	63.6976	63.5593	63.6882	64.0517	64.678	65.2609	64.9592	65.8902	66.5337	66.5188	66.3019	65.949	65.3188	65.6986	65.6522	65.3307	64.7738	65.0229	64.3765	65.148	65.0874	66.0983	65.0357	64.7909	64.604	64.1931	64.2678	64.2743	65.1406	66.201	66.5204	67.4997	67.6847	68.5522	68.3859	67.7968	68.1501	68.0206	69.29	69.2611	69.4947	70.6736	70.4669	72.189	71.46	72.7227	72.1682	71.7965	72.2707
12	65.9753	66.0953	66.5908	66.4862	66.6889	67.7129	67.9732	68.2832	68.9166	69.0921	68.6267	68.4799	68.3241	68.0081	68.2341	67.9882	67.5123	67.5607	66.9909	67.8833	67.1793	68.4463	67.7464	67.1195	66.9689	66.5424	66.9324	66.9208	67.8062	68.5084	69.1455	69.8799	69.7034	71.0248	70.3938	70.0807	70.9206	70.6937	71.7625	71.4601	71.7428	73.0342	72.581	74.3732	73.3483	75.1922	75.0754	74.4815	74.7317
13	68.4067	68.3941	68.7234	68.7434	69.3186	70.2414	70.3903	70.7969	71.3163	71.5397	71.3019	70.7524	71.3636	70.9114	70.8902	70.4241	70.1632	70.4054	69.9461	70.4108	69.6056	70.8418	70.3396	69.0807	69.5368	69.3405	70.0084	69.5056	70.2137	71.2718	71.6762	72.5991	72.5546	73.4553	73.3496	72.1178	73.0929	72.7694	73.5484	72.9905	73.503	75.1209	74.8262	76.5719	75.7576	77.5775	77.4863	77.1905	77.0884
14	70.6168	70.1976	71.071	71.8577	72.0874	72.6397	72.6042	73.1727	73.4286	74.0741	73.6022	73.3614	73.9838	73.3529	73.4621	72.7329	72.6276	72.6705	72.3904	72.6877	71.8903	73.4383	72.8085	70.936	71.6585	71.7122	72.2401	71.9181	72.6759	73.6723	73.5161	74.722	74.9847	75.8418	76.0135	74.5436	75.0712	74.6578	75.3849	75.2236	75.5524	77.0822	76.9717	78.8585	77.7479	80.2271	79.6988	79.5949	79.4225
15	73.4609	72.4964	73.1795	74.2541	74.47	74.5809	74.9594	75.4724	75.537	76.1585	75.7784	76.0055	75.936	75.6836	75.8193	74.7468	74.8378	75.0554	74.4118	75.3345	74.4681	75.4115	75.5046	73.5357	73.5974	73.5768	74.7272	73.9801	74.9676	76.0122	75.6359	77.029	77.2027	78.2446	78.1778	76.8653	77.3856	76.5686	77.2605	77.2857	78.2908	79.2765	79.6609	81.0811	80.1744	82.7168	82.173	81.6327	82.3749
16	75.8891	74.5662	74.9939	76.4716	76.641	76.8428	77.3909	77.5539	77.4977	78.329	77.8732	77.5194	78.084	77.9774	77.9038	77.0975	76.8274	77.2368	76.5812	77.1016	76.7267	77.4562	77.0623	75.4892	75.4719	75.5034	76.5787	76.0375	76.9159	77.9731	77.8506	78.9504	78.8864	80.1832	80.1489	78.6419	79.1343	78.8969	79.4489	79.5199	80.1671	81.5217	81.8416	83.2721	82.3126	84.9175	84.373	83.7587	84.7535
17	77.9672	76.7684	77.0009	78.7235	79.0975	79.0695	79.4237	79.7089	79.8132	80.176	80.1665	79.9117	80.0282	79.8258	80.1655	78.9449	78.4947	79.3651	78.5779	79.4352	78.6821	79.5596	78.8868	77.4078	77.2454	77.2414	78.8139	78.4628	78.9112	80.0003	79.856	80.8631	80.9557	82.2143	82.1908	80.7604	81.3522	80.7131	81.2082	81.4479	82.4017	83.9225	83.9352	85.531	84.2821	86.7351	86.2389	85.5214	86.5635
18	79.6903	78.6778	79.1704	80.5934	81.4157	80.7023	81.4058	81.4663	81.757	82.2747	82.1656	81.3596	81.5149	81.6852	81.7879	80.5688	80.9641	81.2671	80.5756	81.3104	80.5388	81.4013	80.5339	78.836	79.086	79.5791	80.6639	80.6549	81.0081	82.0279	81.9672	82.7829	83.117	83.96	84.1147	82.8559	83.4964	83.0364	83.2836	83.6013	84.6799	85.8889	86.0655	87.3653	86.2985	88.3492	87.9504	87.5224	88.9544
19	81.8551	80.7943	81.2424	82.6778	83.4104	82.6791	83.2779	83.5396	83.6644	84.2331	84.1545	83.3853	83.4364	83.5393	83.5186	82.0634	83.046	83.2174	82.5447	83.437	82.1827	83.1322	82.9729	80.48	81.1136	81.4485	82.2995	82.372	83.0765	83.9106	83.9648	84.5426	84.9044	85.5844	86.0395	84.834	85.0061	84.9597	85.2709	85.7143	86.6409	87.7376	87.5362	89.3337	88.2353	90.2005	89.5884	89.252	90.4702
20	83.8331	82.7176	83.5163	84.496	85.2793	85.2104	85.5311	85.6293	85.7821	85.7145	86.1351	85.2161	85.4375	85.5197	85.8248	83.8639	84.788	85.5734	84.6769	85.4795	84.1273	84.5192	84.9415	82.345	83.0113	83.4722	84.0634	84.0725	84.6784	86.2345	85.9554	86.5645	86.6714	87.5551	87.3728	86.7469	86.9276	86.8873	87.1803	87.3429	88.4205	89.5753	89.4211	91.3885	90.2344	91.8449	91.22	90.888	92.0106
21	85.7088	84.4197	85.1527	86.2456	87.2552	87.2567	87.3638	87.8357	87.7163	87.4093	87.8391	87.0296	87.2329	87.2419	87.6441	85.9751	86.3152	87.5546	86.78	87.492	85.8873	86.5102	86.8234	84.3354	85.1846	85.1797	85.7703	86.0746	86.54	88.3487	87.6059	88.4081	88.5194	89.5026	89.285	88.6411	88.864	88.768	89.3362	89.1626	90.5611	91.2313	91.2187	92.7848	92.0817	93.8138	92.8728	92.8057	93.9972
22	87.4158	86.2225	87.4578	88.2664	89.1096	89.2446	89.3784	89.3295	89.5522	89.4339	89.8452	88.8617	89.4237	89.049	89.5535	87.8038	87.989	89.4711	88.474	89.1574	87.5413	87.9717	88.5503	86.4605	86.9052	87.1158	87.5134	87.5506	87.9125	90.3113	89.8203	90.1811	90.6912	91.1425	91.1058	90.4868	90.2943	90.3918	91.0122	91.1556	92.2695	92.9303	92.9211	94.789	93.647	95.4208	94.678	94.4693	96.0146
23	88.9667	88.0947	89.3349	90.2964	91.2456	91.341	91.3355	91.0456	91.6436	91.7208	91.491	90.4855	91.0735	90.9182	91.2129	89.6114	89.6793	91.2365	90.1932	91.0802	89.385	89.3772	89.8406	88.5555	88.6964	88.8409	89.1609	89.2786	89.9135	92.3095	91.5738	92.0735	92.6137	93.0215	92.8875	92.2817	92.0684	92.3364	93.0878	92.9411	93.8468	94.7693	94.7215	96.5175	95.4191	97.3945	96.4389	96.4243	97.9648
24	90.8083	89.6566	90.81	91.8473	92.7908	92.9278	93.0257	93.0042	93.4362	93.5497	93.1136	92.6114	92.6758	92.4777	92.7644	91.3707	91.419	92.7439	92.2064	92.3871	91.2893	91.133	91.4309	89.9367	90.0878	90.5808	90.8054	91.039	91.9185	94.192	93.1336	94.2672	94.2345	94.823	94.6015	94.0615	93.4813	94.0246	94.9513	94.5098	95.5805	96.546	96.5413	98.3352	97.1453	99.19	98.4358	98.302	99.8796
25	92.6811	91.686	92.699	93.465	94.6372	94.8515	94.5423	94.4922	94.8895	95.3874	94.6846	94.247	94.4971	93.8997	94.4021	93.1014	92.9657	94.2354	93.4144	93.9677	93.1888	92.8391	92.9999	91.5818	91.7431	92.5572	92.6276	92.6871	93.6734	95.8745	94.8502	96.027	95.8723	96.8245	96.6321	95.5724	95.1555	95.7002	96.5158	96.1855	97.0567	98.2498	98.6956	100.175	99.3706	100.801	100.177	100.165	101.229
26	94.3065	93.4656	94.2795	95.5113	96.3146	96.3538	95.9233	95.91	96.6795	96.9755	96.3958	95.8289	95.9368	95.672	96.0377	94.6033	94.5046	95.6515	95.1133	95.8978	94.6347	94.5697	94.8675	93.3069	93.7998	94.5777	94.313	94.2301	95.5581	97.4571	96.5392	97.9714	98.0123	98.7059	98.2008	97.3571	96.7865	97.3028	98.0726	97.707	98.5843	99.7002	100.474	101.901	100.866	102.762	101.834	101.871	102.493
27	96.0399	95.0042	95.9185	96.8702	98.0792	98.2261	97.6834	97.579	98.3552	98.4572	97.9925	97.3619	97.369	97.0824	97.5646	96.2006	96.1888	97.2931	96.5653	97.5678	96.3702	96.5396	96.6811	95.0386	95.6905	96.3032	95.8148	95.9693	97.15	98.8621	98.4213	99.5721	99.7845	100.558	99.8634	98.9388	98.3664	98.7252	99.8268	99.3678	100.131	101.082	102.149	103.431	102.63	104.354	103.651	103.426	104.381
28	97.4864	96.7346	97.7574	98.766	99.4285	99.8629	99.3	99.2156	99.918	100.271	99.3667	98.674	98.7734	98.651	99.0452	97.7374	98.011	98.945	98.1314	99.2014	98.0031	98.1678	98.3409	96.5516	97.4742	97.8301	97.4238	97.3318	98.6917	100.119	100.023	101.336	101.413	102.276	101.211	100.493	100.294	100.204	101.608	100.817	101.966	102.602	104.053	105.324	104.272	106.114	105.195	105.302	105.886
29	99.1945	98.2505	99.2794	100.583	100.9	101.329	100.97	101.014	101.408	101.946	100.809	100.554	100.25	100.005	100.384	99.418	99.8037	100.489	99.8442	100.585	99.4633	100.055	99.8996	98.1816	98.8419	99.3747	98.9959	98.8506	100.126	101.507	101.876	102.946	102.964	103.501	103.253	102.032	102.343	102.021	103.063	102.448	103.644	104.571	105.548	106.998	105.734	107.72	106.961	107.252	107.551
30	100.955	100	101.051	101.987	102.422	102.775	102.285	102.623	103.109	103.568	102.57	102.143	101.847	101.367	101.98	101.066	101.587	101.841	101.281	101.993	100.791	101.585	101.553	99.615	100.552	100.647	100.191	100.732	101.508	103.236	103.582	104.487	104.652	105.098	104.773	104.159	103.89	103.972	104.876	104.041	105.809	106.211	107.19	108.585	107.424	109.503	108.753	108.977	109.298
31	102.38	101.886	102.892	103.456	103.97	103.872	103.745	104.632	104.544	105.187	104.173	103.536	103.227	102.8	103.447	102.774	103.148	103.328	102.719	103.648	102.658	103.367	103.024	101.434	102.052	101.858	101.806	102.211	103.068	104.631	104.956	106.061	106.074	106.745	106.644	105.585	105.633	105.625	106.39	105.608	107.485	107.647	108.933	110.143	109.081	111.149	110.407	110.86	110.727
32	103.788	103.57	104.293	105.065	105.241	105.849	105.586	106.046	105.755	106.628	105.725	105.176	104.662	104.33	104.939	104.072	104.596	105.107	104.547	105.088	104.211	105.021	104.953	103.032	103.596	103.502	103.531	103.493	104.566	106.476	106.387	107.454	107.678	108.303	108.249	107.191	107.319	107.101	108.098	106.933	108.906	109.393	110.33	111.849	110.655	112.876	112.45	112.436	112.511
33	105.298	104.99	105.557	106.581	106.983	107.22	107.234	107.839	107.316	108.139	107.512	106.686	106.245	105.696	106.249	105.577	106.055	106.294	106.324	106.351	105.627	106.365	106.35	104.73	105.441	104.991	105.112	104.923	106.05	108.236	107.83	109.35	109.417	110.087	109.58	108.665	108.987	108.755	109.802	108.89	110.298	110.654	111.828	113.409	112.136	114.355	114.191	113.909	113.93
34	106.91	106.377	106.944	107.984	108.471	108.765	108.923	109.241	108.95	109.527	109.042	108.34	108.001	107.372	108.028	106.932	107.452	107.941	107.736	107.79	106.861	108.106	108.062	106.358	106.759	106.333	106.749	106.477	107.336	109.73	109.532	110.783	110.72	111.511	111.352	110.288	110.502	110.64	111.513	110.4	111.692	112.189	113.234	115.058	113.803	115.798	116.021	115.501	115.277
35	108.222	107.695	108.588	109.196	109.831	110.305	110.497	110.825	110.423	111.218	110.743	110.186	109.392	109.051	109.673	108.515	109.014	109.58	109.061	109.102	108.427	109.515	109.439	107.716	108.6	107.735	108.282	108.093	108.717	111.016	111.122	112.291	112.233	112.922	113.107	111.597	112.048	112.253	112.758	111.735	113.233	113.749	114.642	116.513	115.221	117.539	117.873	117.483	117.128
36	109.886	109.214	109.883	110.699	111.615	111.912	112.082	112.349	112.101	112.741	112.194	111.686	110.945	110.899	111.327	110.081	110.444	111.039	110.359	110.842	110.655	111.212	110.935	109.228	110.153	109.382	109.417	109.693	110.198	112.555	112.57	113.598	113.822	114.627	114.479	113.243	113.637	113.651	114.138	113.284	114.776	115.231	116.277	118.151	116.932	119.182	119.347	119.262	118.973
37	111.223	110.583	111.52	112.131	113.257	113.781	113.546	113.893	113.924	114.557	113.803	113.28	112.901	112.695	112.922	111.497	111.818	112.834	111.79	112.331	112.127	112.727	112.604	110.732	111.86	110.852	110.76	111.203	111.626	113.852	114.133	115.167	115.332	116.203	116.087	114.787	115.411	115.109	115.68	114.746	116.383	116.945	117.821	119.866	118.597	121.195	121.005	120.486	120.42
38	112.667	112.005	113.079	113.403	114.793	115.288	114.999	115.737	115.402	116.294	115.536	114.673	114.368	114.306	114.502	113.138	113.492	114.274	113.177	113.899	113.749	114.359	113.929	112.762	113.265	112.327	112.575	112.901	113.357	115.107	115.658	116.68	116.815	117.452	117.575	116.629	116.741	116.617	117.325	116.438	117.98	118.8	119.708	121.694	120.049	122.513	122.414	121.993	122.112
39	114.606	113.424	114.783	114.968	116.506	116.854	116.503	117.256	117.126	118.042	117.298	116.293	115.984	116.099	115.914	114.653	114.711	116.279	114.752	115.506	115.385	115.708	115.248	114.365	114.507	113.807	114.304	114.189	114.721	116.554	116.954	118.361	117.99	119.178	119.236	117.793	118.252	118.082	118.718	118.433	119.426	120.513	121.56	122.979	121.608	124.2	123.92	123.387	123.662
40	115.832	114.911	116.309	116.506	117.964	118.748	118.248	119.1	118.514	119.517	118.965	117.682	117.506	117.782	117.668	116.029	116.432	117.938	116.417	116.876	116.822	117.09	116.818	115.981	115.785	115.315	115.676	115.775	116.179	118.128	118.312	119.909	119.527	120.574	120.555	119.559	119.851	119.614	119.907	119.784	121.154	122.533	123.304	124.44	123.191	125.845	125.269	125.067	125.673
41	117.445	116.377	118.07	118.093	119.571	120.431	120.048	120.785	120.351	121.168	120.494	119.018	119.454	119.456	119.112	117.701	117.875	119.799	117.615	118.686	118.264	118.753	118.327	117.544	117.226	116.743	117.271	117.204	117.747	119.751	119.619	121.787	121.187	122.08	122.377	121.022	121.548	120.748	121.402	121.503	122.973	123.859	125.06	126.162	124.847	127.339	126.905	126.674	127.332
42	118.736	117.67	119.694	119.459	121.127	122.163	121.78	122.61	122.122	122.866	121.68	120.31	120.815	120.498	120.623	119.196	119.276	121.236	119.328	120.592	120.049	120.243	119.845	118.896	118.949	118.37	119.09	118.942	119.431	121.414	121.474	123.203	122.675	123.9	124.005	122.532	123.043	122.282	123.239	123.116	124.385	125.405	126.72	127.889	126.482	128.824	128.297	128.368	128.898
43	120.397	119.426	121.183	120.97	122.735	123.766	123.279	123.884	124.027	124.591	123.319	121.991	122.583	122.262	122.393	120.689	120.93	122.61	120.945	122.33	121.618	121.736	121.485	120.385	120.378	119.715	120.629	120.383	121.106	122.983	122.925	124.463	124.371	125.652	125.582	124.341	124.675	123.852	125.067	124.615	125.918	126.883	128.211	129.382	128.283	130.524	129.616	130.056	130.577
44	121.568	121.031	122.425	122.681	124.426	125.27	124.959	125.413	125.738	126.107	124.655	123.713	124.122	123.559	123.68	122.058	122.393	124.274	122.349	123.826	123.054	123.23	123.113	122.054	122.097	121.562	122.167	121.918	122.648	124.627	124.265	125.966	125.652	127.152	127.176	125.986	126.46	125.398	126.89	126.417	127.812	128.529	129.883	131.006	130.119	132.053	131.435	131.554	132.049
45	123.102	122.616	123.699	124.519	126.126	127.18	126.111	126.875	127.301	127.651	126.067	125.242	125.598	125.02	125.712	123.819	124.165	125.911	124.026	124.948	124.482	124.761	124.747	123.387	123.625	123.413	123.812	123.328	124.345	126.143	125.874	127.503	127.189	128.569	129.057	127.63	128.151	126.984	128.48	127.848	129.481	130.449	131.313	132.647	131.819	133.58	133.051	133.236	133.508
46	124.797	124.139	125.078	126.3	127.605	128.552	127.485	128.453	128.564	129.027	127.406	126.91	127.108	126.5	127.339	125.342	125.767	127.201	125.761	126.504	125.866	126.053	126.353	124.854	125.055	124.959	125.295	124.7	126.066	127.857	127.532	129.116	128.68	130.145	130.816	128.792	129.752	128.445	130.367	129.298	131.27	131.892	132.865	134.211	133.302	135.505	134.699	134.846	134.833
47	126.441	125.825	126.892	127.932	128.917	129.962	129.232	129.741	129.837	130.685	128.673	128.365	128.549	127.708	129.31	127.09	127.471	128.706	127.349	128.205	127.08	127.83	128.06	126.227	126.451	126.673	126.653	126.408	127.356	129.663	128.983	130.965	130.081	131.806	132.224	130.758	131.263	130.33	132.105	130.94	133.037	133.548	134.544	135.835	135.045	137.026	136.595	136.431	136.457
48	127.87	127.36	128.449	129.469	130.557	131.592	130.884	131.306	131.158	132.222	130.571	130.172	130.146	129.705	130.803	128.327	128.962	130.41	128.935	130.068	128.462	129.462	129.743	127.699	127.993	128.207	128.255	127.781	128.77	131.197	130.888	132.373	131.876	133.48	133.669	132.376	132.896	132.4	133.949	132.504	134.587	135.343	136.237	137.699	136.356	138.791	138.154	138.165	138.08
49	129.449	128.958	130.025	130.962	132.426	133.292	132.145	132.853	132.84	133.804	132.079	131.738	131.511	131.296	132.136	129.639	130.65	132.276	130.617	131.595	130.247	131.318	131.307	129.051	129.455	129.593	129.707	129.48	130.564	132.541	132.492	133.943	133.121	135.348	135.529	133.828	134.516	133.86	135.474	134	135.915	136.755	138.016	139.405	137.979	140.562	139.772	139.452	139.931
50	131.013	130.512	131.435	132.72	133.747	134.663	133.721	134.594	134.503	135.41	133.977	133.282	133.134	133.114	133.552	131.381	132.191	133.599	132.322	132.821	131.488	132.782	132.9	130.697	131.088	131.092	131.333	130.901	131.725	134.613	134.216	135.28	134.393	136.932	137.194	135.735	136.373	135.166	136.532	135.53	137.608	138.693	139.507	141.217	139.39	142.385	141.28	141.041	141.578
51	132.259	132.079	132.839	134.244	135.468	136.093	135.456	136.121	136.227	136.794	135.626	134.756	134.74	134.708	134.968	132.703	133.61	135.364	133.835	134.84	133.369	134.454	134.71	132.214	132.544	132.275	132.707	132.242	133.238	136.121	135.612	136.656	135.974	138.606	138.81	137.091	138.129	136.705	138.258	137.311	139.067	140.099	141.332	142.818	141.134	144.277	143.096	142.662	143.116
52	133.99	133.825	134.478	136.129	137.097	137.64	137.245	137.574	137.989	138.096	137.331	136.462	136.579	136.317	136.715	134.734	135.224	136.971	135.67	136.419	134.775	135.804	136.3	133.609	134.193	133.739	134.33	133.793	134.858	137.701	137.184	138.399	137.745	140.224	140.308	138.412	139.52	138.511	139.761	139.206	140.778	141.916	142.962	144.408	143.038	146.245	144.688	144.339	144.691
53	136.121	135.519	136.131	137.796	138.551	139.052	138.872	139.624	139.727	139.9	139.011	138.249	138.281	137.735	138.241	136.601	137.032	138.327	137.013	137.994	136.324	137.527	138.047	135.115	135.901	135.435	135.947	135.333	136.783	139.303	138.811	140.019	139.6	141.919	141.879	140.108	141.377	140.168	141.484	140.866	142.279	143.401	144.774	146.307	144.785	147.67	146.621	145.997	146.203
54	137.921	136.956	137.913	139.419	140.47	140.942	140.694	141.491	141.539	141.48	140.59	139.902	139.546	139.362	139.781	137.883	138.839	139.699	138.776	140.021	138.052	138.996	139.715	136.735	137.523	137.178	137.363	137.165	138.402	141.018	140.75	141.653	141.225	143.675	143.48	141.989	143.021	141.962	143.008	142.531	143.85	145.123	146.252	148.342	146.5	149.115	148.042	147.279	147.979
55	139.402	138.51	139.429	140.864	141.899	142.589	142.103	143.263	143.693	143.518	142.198	141.469	141.097	140.845	141.37	139.525	140.373	141.253	139.983	141.755	140.016	140.64	141.279	138.301	138.871	138.947	139.108	138.793	139.85	142.306	142.397	143.55	143.107	145.19	145.186	143.644	144.497	143.717	144.924	144.261	145.421	146.311	148.121	150.083	148.289	150.596	149.673	149.18	149.641
56	141.183	140.079	140.835	142.54	143.531	144.205	143.891	144.903	145.396	145.161	143.913	143.208	142.732	142.713	142.802	141.238	142.249	142.865	141.555	143.648	141.973	142.411	143.146	139.951	140.599	140.611	140.618	140.362	141.342	143.64	144.033	145.568	144.895	146.722	147.038	145.384	146.153	145.456	146.853	145.869	147.281	148.182	149.966	151.639	149.905	152.104	151.213	151.026	151.42
57	142.52	141.54	142.616	144.1	145.455	146.325	145.505	146.258	147.236	146.825	145.367	144.827	144.612	144.276	144.684	142.94	143.882	144.856	143.272	145.474	143.746	144.007	144.921	141.984	142.522	142.435	142.432	141.733	142.985	145.088	145.672	147.126	146.704	148.358	148.601	147.16	147.79	147.239	148.563	147.374	148.976	149.903	151.661	153.155	151.645	153.861	153.234	152.705	153.014
58	144.343	143.035	144.219	145.808	147.159	147.894	147.338	148.083	148.874	148.653	147.311	146.519	146.136	145.96	146.071	144.366	145.647	146.551	145.33	146.912	145.64	145.752	146.586	143.64	144.268	144.047	144.127	143.42	144.554	146.896	147.638	148.774	148.755	150.262	150.235	148.768	149.745	149.215	149.956	149.23	151.158	152.035	153.367	154.913	153.34	155.727	155.132	154.368	154.708
59	146.508	145.176	146.022	147.561	148.944	149.881	149.218	149.87	150.441	150.286	149.445	148.309	147.733	147.404	148.177	145.921	147.397	148.353	146.726	148.759	147.501	147.553	148.338	145.303	145.568	145.54	145.58	145.078	146.426	148.287	149.329	150.483	150.436	152.1	151.831	150.355	151.378	150.766	151.886	151.178	153.088	153.63	154.783	156.397	155.362	157.37	157.076	156.015	156.199
60	148.079	146.715	147.648	149.069	150.569	151.64	151.134	151.677	152.167	152.13	151.123	150.356	149.898	149.084	149.742	147.692	149.037	150.173	148.551	150.404	149.704	149.421	150.183	147.146	147.536	147.193	147.415	146.516	148.03	150.288	151.357	152.353	152.628	153.984	153.736	151.877	153.125	152.536	153.725	153.185	155.205	155.814	156.884	158.308	157.278	159.228	158.903	157.521	157.9
61	149.763	148.283	149.282	150.72	152.045	153.445	152.875	153.694	153.906	153.919	153.093	151.772	151.902	151.011	151.698	149.606	150.458	151.777	150.477	152.292	151.523	151.395	151.679	148.698	149.162	148.856	149.114	148.308	149.484	152.202	152.976	153.738	154.178	155.592	156.003	153.962	155.04	154.556	155.43	155.164	156.87	157.939	158.625	160.347	158.67	161.068	160.557	159.179	159.468
62	151.46	149.927	150.62	152.384	153.862	155.466	154.686	155.346	155.763	155.952	155.153	153.504	153.475	152.627	153.404	151.234	152.12	153.542	152.237	154.086	152.952	153.058	153.343	150.481	151.04	150.504	150.624	149.933	151.146	154.144	154.834	155.288	156.12	157.576	157.646	155.958	157.023	156.378	157.258	157.166	158.564	159.651	160.328	162.629	160.4	162.812	162.152	160.64	161.213
63	153.231	151.713	152.418	154.179	155.59	157.466	156.366	157.043	157.434	158.144	157.331	155.369	155.186	154.713	155.356	152.967	153.761	155.182	153.846	155.856	154.846	154.741	155.082	152.416	152.641	152.406	152.069	151.697	152.499	155.556	156.409	157.414	157.605	159.484	159.242	157.915	159.023	158.184	159.301	159.093	160.26	161.309	161.874	164.782	162.274	164.844	164.136	162.457	163.153
64	154.88	153.904	154.41	156.029	157.389	159.268	158.609	158.878	159.306	159.973	159.233	157.213	157.698	156.652	157.329	154.537	155.903	157.262	155.693	157.687	156.73	156.356	156.585	154.576	154.622	154.366	154.434	153.446	154.351	157.17	157.779	159.051	159.635	161.708	161.089	159.741	160.652	160.054	161.682	160.977	162.2	163.511	164.141	166.624	164.265	166.876	165.68	164.441	165.191
65	156.626	155.634	156.215	157.786	159.203	161.014	160.206	160.253	161.271	161.772	161.468	159.118	159.794	158.32	159.313	156.122	157.894	159.352	157.334	159.627	158.641	158.238	158.504	156.455	156.525	156.226	156.837	155.62	156.21	159.142	159.42	160.899	161.579	163.651	163.184	161.869	162.37	161.995	163.742	162.556	163.964	165.618	165.997	168.451	166.496	169.145	167.741	166.209	167
66	158.437	157.322	157.972	159.208	161.078	162.605	161.759	162.397	163.064	163.643	162.921	161.03	161.391	160.289	161.41	158.393	159.592	161.678	159.297	161.299	160.756	160	160.209	158	158.605	158.237	158.293	157.111	157.656	161.242	161.173	162.882	163.343	165.451	164.544	163.485	164.291	163.988	165.346	164.319	165.73	167.477	168.182	170.314	168.24	171.297	169.594	168.314	168.812
67	160.068	159.151	159.841	161.15	162.967	164.664	163.74	164.471	165.29	165.623	165.218	163.018	162.823	162.162	163.316	160.162	161.715	163.827	161.407	163.29	163.086	162.349	162.197	159.545	160.291	160.275	160.355	159.405	159.46	162.946	163.214	164.594	164.999	167.214	166.347	165.741	166.193	165.897	167.526	166.378	167.719	169.365	170.21	172.232	169.979	172.998	171.476	170.273	170.98
68	161.972	161.249	162.213	163.524	164.841	166.257	165.909	166.343	167.377	167.857	166.838	165.105	164.584	164.303	165.38	162.263	163.698	165.914	163.179	165.196	164.937	163.922	164.199	161.221	162.401	161.792	162.283	161.433	161.68	164.838	165.375	166.447	166.888	168.918	168.656	167.79	168.19	167.787	169.419	168.526	170.001	171.537	172.414	174.185	171.958	174.852	173.064	172.427	173.1
69	163.755	162.924	163.94	165.369	166.55	168.131	167.957	169.075	169.684	169.813	168.823	167.11	167.152	166.09	167.409	164.544	165.572	167.644	165.111	167.191	166.873	165.953	166.125	163.106	164.328	163.738	164.276	163.551	164.322	166.822	167.185	167.983	168.552	170.811	170.929	169.521	170.083	169.44	171.182	170.535	171.895	173.741	174.561	176.088	174.08	176.298	175.289	174.546	174.941
70	165.609	164.819	165.696	167.421	168.185	169.779	169.994	171.391	171.707	171.901	170.771	169.691	169.316	168.035	169.435	166.206	167.385	169.452	167.302	169.092	169.064	168.177	167.962	164.938	166.255	165.552	166.357	165.437	166.269	169.215	169.495	170.117	170.787	172.959	172.641	171.835	172.084	171.518	173.137	173.055	173.825	175.935	176.595	178.171	175.953	178.748	177.235	176.65	177.182
71	167.552	166.767	167.629	169.4	170.217	171.701	172.487	173.367	173.52	173.887	172.636	172.039	171.484	170.29	171.502	168.875	169.688	171.556	169.073	171.438	170.843	170.366	169.913	166.743	167.886	167.596	168.433	167.341	168.278	171.158	171.675	172.264	172.863	174.997	174.816	173.751	174.27	173.667	175.419	175.144	175.908	177.926	178.849	180.037	178.167	180.984	179.31	178.151	179.007
72	170.069	168.763	170.053	171.337	172.468	173.996	174.406	175.41	175.613	176.092	175.38	173.987	173.947	172.538	173.465	171.136	171.593	173.73	170.913	173.582	172.564	172.504	172.105	169.158	169.756	169.929	170.909	169.663	170.232	173.467	174.28	175.065	175.27	177.315	176.996	176.174	176.412	175.794	177.508	176.886	177.788	180.282	181.156	182.7	180.177	183.081	181.248	180.139	181.02
73	171.828	170.516	172.175	173.113	174.745	176.193	176.656	177.456	177.565	178.19	177.941	175.829	176.34	174.616	175.739	173.468	174.229	175.454	173.241	175.493	174.333	174.971	174.46	171.235	172.091	172.156	173.063	171.877	173.043	175.781	176.271	177.06	177.609	179.437	179.267	177.792	178.517	178.129	179.377	178.614	179.874	182.243	183.361	185.024	182.381	185.133	183.144	182.33	183.201
74	173.945	172.605	173.988	175.116	176.955	178.164	178.779	179.72	180.119	180.52	180.396	177.929	178.362	176.842	177.882	175.703	176.698	177.832	175.382	177.248	176.248	177.304	176.765	173.478	174.538	174.261	175.047	174.166	175.376	177.998	178.359	179.396	179.605	181.564	181.848	179.819	180.808	180.541	181.789	180.619	182.095	184.519	185.698	187.276	185.358	187.561	185.792	184.796	185.944
75	176.177	174.941	175.76	177.933	179.478	180.937	180.802	182.318	182.418	183.06	182.55	180.497	180.266	179.131	180.406	177.997	178.478	180.29	177.129	179.455	178.432	179.572	179.157	175.423	176.754	176.132	177.207	176.72	177.661	180.368	180.433	181.949	181.748	183.313	184.146	181.954	183.188	182.844	184.302	182.899	184.761	186.891	187.759	189.824	187.485	189.893	188.052	187.412	188.351
76	178.271	176.817	177.986	180.714	181.816	183.138	183.228	184.506	184.61	185.566	184.786	182.836	182.714	181.736	182.188	180.213	181.171	182.392	179.855	181.814	180.923	181.652	181.432	177.682	179.442	178.065	179.204	178.877	180.024	182.869	183.385	184.291	183.86	185.666	186.549	184.822	185.363	185.146	186.524	185.418	186.82	189.104	190.255	192.523	190.048	192.191	190.49	189.906	190.527
77	180.389	179.098	180.293	183.251	183.846	185.815	185.467	187.414	186.932	188.476	186.725	185.429	185.264	184.758	184.819	182.782	183.38	185.003	182.517	184.062	182.845	184.276	183.691	180.431	181.653	180.367	181.16	181.163	182.472	185.579	185.998	186.421	186.304	188.299	188.704	187.263	187.673	187.575	188.747	187.501	189.153	191.062	192.745	195.042	193.215	194.761	193.601	192.524	193.222
78	182.718	181.65	182.727	185.517	186.127	188.178	187.82	189.696	189.727	191.448	189.664	187.737	187.307	187.056	187.338	184.995	185.473	187.761	184.906	186.546	185.28	186.682	186.214	182.525	184.594	183.101	183.545	183.867	185.102	187.695	188.25	189.039	188.816	191.158	191.346	189.365	189.836	190.297	190.974	189.872	192.482	194.147	195.118	197.173	195.671	197.736	195.743	195.102	196.313
79	185.198	183.894	184.978	187.663	188.534	191.57	190.271	192.091	192.347	193.483	192.178	190.364	189.865	189.35	190.228	187.36	188.098	189.84	187.474	189.412	187.702	189.045	188.752	185.237	186.919	185.534	186.363	186.586	187.178	189.83	190.547	191.858	191.373	193.896	194.063	191.877	192.212	192.723	193.223	192.436	194.734	196.738	197.631	200.345	197.971	200.539	198.37	197.843	198.781
80	187.317	186.64	187.689	190.573	191.814	194.054	193.107	194.328	194.762	195.527	194.842	192.684	192.198	192.174	192.614	189.613	190.939	192.72	190.034	191.846	190.169	191.696	191.365	187.605	189.554	188.176	189.481	189.242	189.591	192.372	193.307	194.407	193.854	196.359	196.482	194.191	195.926	195.413	196.36	195.6	197.695	199.113	200.686	202.918	200.428	203.356	201.409	200.716	201.524
81	190.478	189.05	190.718	193.768	194.204	196.478	195.913	196.596	197.371	198.657	197.634	195.261	194.9	194.786	195.471	192.535	193.549	195.154	192.896	194.025	193.6	194.929	194.362	190.173	192.313	190.415	192.136	191.651	192.407	195.586	195.592	196.74	197.245	199.107	199.799	196.822	198.675	197.824	199.153	198.319	200.66	201.993	203.279	205.721	203.233	206.855	204.669	204.296	204.396
82	193.866	191.961	193.836	196.566	196.429	199.335	198.457	199.565	200.239	201.526	200.529	198.146	198.021	197.163	198.626	195.575	196.372	198.045	196.004	197.416	196.159	197.311	197.643	193.234	194.85	193.726	195.313	194.527	195.417	198.6	198.439	199.429	200.335	202.214	203.025	200.207	201.618	200.536	202.689	201.361	203.709	205.005	206.54	208.785	206.929	209.781	207.106	207.487	207.45
83	196.943	195.003	196.933	199.414	199.112	202.126	201.251	202.146	202.873	204.228	203.188	200.965	201.023	200.171	201.555	198.493	198.843	201.46	198.864	200.279	200.136	201.054	200.531	196.386	197.575	197.437	198.024	197.434	198.177	201.489	201.373	202.797	203.445	205.837	205.967	202.791	205.018	204.101	205.647	205.087	207.161	208.184	209.948	211.981	210.799	213.078	210.963	210.573	211.169
84	199.758	198.182	200.796	202.793	202.312	205.038	204.435	205.167	205.882	207.373	206.675	203.757	204.778	203.48	204.626	201.531	201.886	204.544	201.616	203.483	203.377	204.445	204.191	200.592	200.181	200.982	200.734	200.653	200.985	205.126	204.725	205.955	206.782	209.446	209.424	206.089	208.241	208.036	209.008	207.98	210.031	212.525	213.225	215.462	213.96	216.473	215.048	213.633	214.701
85	202.991	201.986	204.159	206.263	205.595	208.196	207.439	208.817	209.31	210.737	209.059	207.669	207.618	206.624	207.505	204.783	205.373	207.74	204.796	207.142	206.941	207.668	207.645	204.525	203.751	204.313	204.201	203.966	204.067	208.038	208.333	209.168	210.203	213.121	212.296	210.149	211.439	211.372	212.509	211.171	213.798	216.221	216.965	218.938	217.297	220.693	219.256	216.695	218.246
86	206.678	205.643	206.897	209.75	209.035	212.172	211.816	212.683	213.049	214.777	213.171	211.517	211.383	209.94	210.905	208.13	208.911	211.731	208.068	211.05	210.692	211.38	211.837	208.099	207.402	207.161	207.518	207.161	208.285	211.322	211.286	212.676	213.475	216.778	216.041	213.928	214.99	214.267	215.767	214.199	217.389	219.512	219.927	222.445	221.904	224.305	222.4	221.223	223.107
87	209.969	209.661	210.878	213.404	213.8	215.21	215.048	216.029	216.423	218.348	217.25	215.241	214.876	212.703	215.114	211.596	212.564	215.768	211.702	215.192	214.279	215.017	216.058	211.232	211.854	211.981	211.141	211.075	212.324	215.552	215.249	216.172	217.573	220.713	219.36	217.437	219.176	218.345	219.136	218.53	220.548	223.004	223.481	226.342	226.275	228.519	227.246	225.351	226.554
88	214.352	213.628	214.912	217.021	217.956	219.46	219.323	220.267	220.229	222.788	221.174	219.277	219.377	217.156	219.683	215.601	217.475	219.525	216.383	219.425	218.251	218.667	220.021	215.376	215.81	215.38	215.399	214.967	216.343	219.225	218.755	220.461	220.804	224.875	223.514	221.276	222.809	221.57	223.479	222.446	224.607	226.677	228.148	230.774	230.718	233.436	233.276	230.285	230.913
89	218.763	217.95	219.049	220.66	222.01	224.55	223.519	224.19	224.764	226.657	225.076	223.272	223.15	222.1	223.226	220.095	221.412	223.469	220.705	223.978	222.52	223.799	224.187	219.389	220.256	220.332	220.076	219.23	221.002	223.575	223.538	224.988	224.803	229.246	227.582	225.681	226.941	226.017	227.588	226.301	229.501	231.588	232.363	235.776	235.073	237.73	238.503	234.947	235.019
90	223.502	222.63	223.772	226.023	226.999	228.954	228.687	229.37	229.773	230.837	229.825	227.305	226.685	226.131	227.63	224.35	225.432	228.95	225.988	228.351	226.108	229.679	228.827	223.991	224.88	225.008	225.082	223.368	225.192	228.897	227.85	229.933	229.427	233.333	231.733	230.018	231.052	230.012	232.092	230.632	233.411	235.417	237.286	240.422	239.734	243.484	242.997	240.692	239.899
91	228.566	227.536	228.844	231.096	232.534	234.829	234.815	234.099	234.77	235.438	234.111	232.161	231.075	230.91	231.779	229.105	230.075	233.518	230.61	233.058	232.073	233.636	233.176	228.788	230.027	229.402	229.732	228.464	230.564	234.648	234.099	235.526	234.629	238.154	236.853	235.294	235.909	234.85	237.287	235.051	237.411	239.656	242.327	245.727	245.366	249.501	248.337	246.429	245.205
92	233.569	233.187	233.814	236.38	238.436	239.97	240.998	240.866	240.868	241.93	239.71	238.01	236.699	235.9	238.898	235.13	235.164	239.33	236.374	238.84	237.61	238.87	238.529	235.382	235.196	235.417	234.559	233.805	235.837	240.307	239.529	240.334	240.416	243.38	242.058	240.561	240.662	239.595	242.222	239.861	243.322	245.715	247.842	252.165	250.174	256.125	253.73	251	250.949
93	239.947	239.195	239.526	242.499	245.323	247.013	246.271	248.424	246.976	248.643	246.625	244.105	243.004	242.464	244.529	241.326	241.643	245.156	242.323	243.744	243.017	244.701	244.777	240.599	241.11	241.15	240.851	239.943	241.646	245.428	244.595	246.972	246.905	249.666	249.359	246.451	247.477	246.123	248.539	246.213	248.984	252.385	253.641	258.343	256.365	263.098	259.002	256.397	257.458
94	246.428	245.746	246.905	250.559	252.515	253.556	252.525	254.782	255.425	257.509	253.998	250.971	249.628	248.44	251.175	247.818	248.804	251.123	248.745	251.116	250.886	251.171	251.542	246.204	248.972	248.487	247.779	246.45	248.668	252.358	252.223	253.847	254.407	256.601	256.41	253.464	255.229	252.96	254.929	253.823	257.12	260.273	260.828	264.458	263.036	269.044	265.726	263.521	263.735
95	254.67	253.143	255.647	257.408	261.529	262.401	260.909	262.563	264.588	265.637	262.205	259.866	258.156	256.448	258.382	255.539	255.058	257.517	255.981	258.456	258.042	260.87	258.985	253.773	256.615	255.97	256.718	254.638	256.377	259.409	261.303	261.628	261.365	263.719	263.256	261.068	261.029	258.969	261.908	260.508	264.607	267.56	268.239	273.511	270.895	274.875	272.503	270.311	269.542
96	264.774	262.972	265.614	267.545	270.555	270.605	269.574	271.043	273.2	274.832	273.969	269.963	268.261	269.228	267.139	263.514	263.981	266.408	266.486	267.205	266.437	269.88	268.994	264.014	265.235	265.901	265.686	264.719	264.562	268.376	269.65	270.24	268.33	272.167	272.125	268.414	270.091	267.735	270.813	270.189	273.102	275.759	280.085	281.36	279.687	281.405	280.301	278.199	277.894
97	277.206	274.714	276.271	280.735	282.092	281.782	282.253	283.297	284.713	285.186	285.453	281.725	280.443	279.317	279.568	273.873	276.733	278.208	278.661	278.272	278.317	280.559	279.197	277.296	276.622	274.561	277.337	275.236	275.79	278.02	279.341	280.693	278.975	281.802	283.629	280.445	279.248	280.037	284.176	281.378	284.885	288.666	292.593	292.683	289.356	294.028	291.755	288.978	287.243
98	292.69	290.433	292.391	295.722	294.302	297.142	295.957	296.483	298.986	301.689	301.466	294.235	292.841	295.48	295.016	290.838	295.775	294.207	292.347	295.559	291.637	294.227	295.114	294.262	294.199	291.245	291.235	288.039	289.349	294.827	293.303	295.022	295.874	299.832	299.31	297.37	298.319	294.608	297.316	295.181	297.637	304.044	304.49	307.205	304.135	309.158	307.551	304.065	303.123
99	314.237	314.329	314.736	319.088	314.789	318.443	316.601	319.849	319.128	323.164	320.991	317.372	318.488	319.066	322.577	316.879	319.464	316.494	318.391	314.787	313.276	316.412	319.601	314.41	315.987	315.014	314.014	307.768	311.057	320.004	313.201	317.492	317.271	319.297	320.091	318.062	317.013	315.652	316.62	313.541	317.377	321.927	324.044	326.848	325.72	329.892	329.597	330.157	326.519
100	354.626	351.858	354.17	358.399	361.262	361.035	362.573	360.646	357.751	364.391	359.483	360.344	359.797	355.799	358.296	356.34	355.74	362.875	353.684	364.801	364.263	365.59	355.731	346.272	352.196	352.718	348.548	344.668	353.16	353.718	354.828	358.046	356.952	362.943	364.157	357.167	357.143	357.034	359.641	357.141	358.116	360.968	361.689	364.468	358.456	369.432	364.527	366.725	370.159
[truncated: 31 more columns]
